# Supplementary material for: Prenatal folic acid and vitamin B12 imbalance alter neuronal morphology and synaptic density in the mouse neocortex
Source: Commun Biol. 2023 Nov 8;6:1133. doi: 10.1038/s42003-023-05492-9 (PMC10632462; doi:10.1038/s42003-023-05492-9)
Supplement: Supplementary file 3 — Supplementary Data [file 42003_2023_5492_MOESM3_ESM.xlsx]

## Sheet: Figure 1
1 set																1_set_average per brain
		images			Brn2 UL	Brn2 DL	Brn2 (total)	Ctip2	Tbr1	Brn2/Ctip2	Brn2/Tbr1	Brn2/(Ctip2+Tbr1)	% Brn2 UL	%Brn2 DL			Brn2 UL	Brn2 DL	Brn2_total	Ctip2	Tbr1	Brn2/Ctip2	Brn2/Tbr1	Brn2/(Ctip2+Tbr1)	% Brn2 UL	%Brn2 DL
	2	Brain1_3_1__slide1_section7b	2		97	98	195	57	148	3.42105	1.31757	0.95122	49.7436	50.2564		Brain1_3_1	97	98	195	57	148	3.42105	1.31757	0.95122	49.7436	50.2564
	4	Brain1_3_3_slide1_section9b	4		124	94	218	65	190	3.35385	1.14737	0.854902	56.8807	43.1193		Brain1_3_3	124	94	218	65	190	3.35385	1.14737	0.854902	56.8807	43.1193
	3	Brain2_7_3_slide1_section13a	3		102	169	271	45	225	6.02222	1.20444	1.0037	37.6384	62.3616		Brain2_7_3	102	169	271	45	225	6.02222	1.20444	1.0037	37.6384	62.3616
	6	Brain3_9_1_slide4_section6b	6		120	146	266	54	210	4.92593	1.26667	1.00758	45.1128	54.8872		Brain3_9_1	120	146	266	54	210	4.92593	1.26667	1.00758	45.1128	54.8872
	8	Brain3_8_2_slide4_section8a	8		132	195	327	54	206	6.05556	1.58738	1.25769	40.367	59.633		Brain3_8_2	132	195	327	54	206	6.05556	1.58738	1.25769	40.367	59.633
	7	Brain4_11_4_slide4_section7b	7		161	139	300	46	207	6.52174	1.44928	1.18577	53.6667	46.3333		Brain4_11_4	161	139	300	46	207	6.52174	1.44928	1.18577	53.6667	46.3333
	1	Brain4_11_3_slide4_section7a	1		147	109	256	41	236	6.2439	1.08475	0.924188	57.4219	42.5781		Brain4_11_3	147	109	256	41	236	6.2439	1.08475	0.924188	57.4219	42.5781
	5	Brain5_16_3_slide1_section10b	5		199	154	353	53	214	6.66038	1.64953	1.3221	56.3739	43.6261		Brain5_16_3	199	154	353	53	214	6.66038	1.64953	1.3221	56.3739	43.6261
	9	Brain5_14_2_slide4_section8a	9		95	157	252	56	204	4.5	1.23529	0.969231	37.6984	62.3016		Brain5_14_2	95	157	252	56	204	4.5	1.23529	0.969231	37.6984	62.3016
2 set
																3_set_average per brain
		image			Brn2 UL	Brn2 DL	Brn2 (total)	Ctip2	Tbr1	Brn2/Ctip2	Brn2/Tbr1	Brn2/(Ctip2+Tbr1)	% Brn2 UL	%Brn2 DL			Brn2 UL	Brn2 DL	Brn2_total	Ctip2	Tbr1	Brn2/Ctip2	Brn2/Tbr1	Brn2/(Ctip2+Tbr1)	% Brn2 UL	%Brn2 DL
																P0_Brain_1_1_2	157.667	11	159	62	252	2.56452	0.630952	0.506369	93.0818	6.91824
	2	P0_Brain_1_1_2_slide3_section5b	2		148	11	159	62	252	2.56452	0.630952	0.506369	93.0818	6.91824
	5	P0_Brain_1_1_2_slide3_section6b	5		158	32	190	70	244	2.71429	0.778689	0.605096	83.1579	16.8421		P0_Brain_2_6_2	86	99	185	62	171	2.98227	1.08127	0.793344	47.1352	52.8648
	7	P0_Brain_1_1_2_slide3_section7b	7		167	104	271	57	214	4.75439	1.26636	1	61.6236	38.3764
																P0_Brain_2_7_2_bad	103	192	295	62	177	4.75806	1.66667	1.23431	34.9153	65.0847
	4	P0_Brain_2_6_2_slide2_section7b	4		101	73	174	59	169	2.94915	1.02959	0.763158	58.046	41.954
	6	P0_Brain_2_6_2_slide2_section8a	6		71	125	196	65	173	3.01538	1.13295	0.823529	36.2245	63.7755		P0_Brain_5_16_1	71	109	180	58	137	3.10345	1.31387	0.923077	39.4444	60.5556
	3	P0_Brain_2_7_2_slide4_section12a_bad	3		103	192	295	62	177	4.75806	1.66667	1.23431	34.9153	65.0847
	1	P0_Brain_5_16_1_slide4_section4b	1		71	109	180	58	137	3.10345	1.31387	0.923077	39.4444	60.5556		P0_brain3_8_3	134	94	228	45	246	5.06667	0.926829	0.783505	58.7719	41.2281
																P0_brain4_13_4	139	184	323	67	202	4.8209	1.59901	1.20074	43.0341	56.9659
		missing data 2 set complete
					Brn2 UL	Brn2 DL	Brn2 (total)	Ctip2	Tbr1	Brn2/Ctip2	Brn2/Tbr1	Brn2/(Ctip2+Tbr1)	% Brn2 UL	%Brn2 DL
		P0_brain3_8_3_section4a			134	94	228	45	246	5.06667	0.926829	0.783505	58.7719	41.2281
		P0_brain4_13_4_section10b			139	184	323	67	202	4.8209	1.59901	1.20074	43.0341	56.9659
3 set
																3_set_average per brain
		image			Brn2 UL	Brn2 DL	Brn2total	Ctip2	Tbr1	Brn2/Ctip2	Brn2/Tbr1	Brn2/(Ctip2+Tbr1)	% Brn2 UL	%Brn2 DL			Brn2 UL	Brn2 DL	Brn2_total	Ctip2	Tbr1	Brn2/Ctip2	Brn2/Tbr1	Brn2/(Ctip2+Tbr1)	% Brn2 UL	%Brn2 DL
																P0_Brain_1_3_2	141	84	225	46	202	4.8913	1.11386	0.907258	62.6667	37.3333
		P0_Brain_1_3_2_slide4_section7a			141	84	225	46	202	4.8913	1.11386	0.907258	62.6667	37.3333
																P0_Brain_2_7_1	205.5	111.5	317	65.5	194	4.86054	1.65649	1.22768	64.8181	35.1819
		P0_Brain_2_7_1_slide4_section4a			200	115	315	61	216	5.16393	1.45833	1.13718	63.4921	36.5079
		P0_Brain_2_7_1_slide4_section6a			211	108	319	70	172	4.55714	1.85465	1.31818	66.1442	33.8558
																P0_Brain_3_8_1	126	237	363	45.5	187.5	8.01572	1.93056	1.55455	34.5535	65.4465
		P0_Brain_3_8_1_slide1_section7a			107	216	323	47	180	6.87234	1.79444	1.42291	33.1269	66.8731
		P0_Brain_3_8_1_slide1_section8a			145	258	403	44	195	9.15909	2.06667	1.68619	35.9801	64.0199
																P0_Brain_4_12_1	126	116	242	56	218	4.32143	1.11009	0.883212	52.0661	47.9339
		P0_Brain_4_12_1_slide4_section5a			75	12	87	54	216	1.61111	0.402778	0.322222	86.2069	13.7931
		P0_Brain_4_12_1_slide4_section7b			126	116	242	56	218	4.32143	1.11009	0.883212	52.0661	47.9339
																P0_Brain_5_16_5	187	193.333	380.333	56.6667	214	6.89787	1.78174	1.41034	49.1335	50.8665
		P0_Brain_5_16_5_slide1_section6a_beaut			173	188	361	43	199	8.39535	1.81407	1.49174	47.9224	52.0776
		P0_Brain_5_16_5_slide1_section8a_beaut			201	202	403	67	213	6.01493	1.89202	1.43929	49.8759	50.1241
		P0_Brain_5_16_5_slide1_section8b_beaut			187	190	377	60	230	6.28333	1.63913	1.3	49.6021	50.3979
4 set
																4_set_average per brain
		image	number	image number	Brn2 UL	Brn2 LL	Brn2_total	Ctip2	Tbr1	Brn2/Ctip2	Brn2/Tbr1	Brn2/(Ctip2+Tbr1)	% Brn2 UL	%Brn2 DL			Brn2 UL	Brn2 DL	Brn2_total	Ctip2	Tbr1	Brn2/Ctip2	Brn2/Tbr1	Brn2/(Ctip2+Tbr1)	% Brn2 UL	%Brn2 DL
		P0_Brain_1_1_3_slide4_section4b	35	35	165	143	308	74	250	4.16216	1.232	0.950617	53.5714	46.4286		P0_Brain_1_1_3	153.333	137	290.333	71.3333	219.333	4.08374	1.32403	0.997925	53.1218	46.8782
		P0_Brain_1_1_3_slide4_section5a	32	32	165	165	330	68	218	4.85294	1.51376	1.15385	50	50
		P0_Brain_1_1_3_slide4_section7b	38	38	130	103	233	72	190	3.23611	1.22632	0.889313	55.794	44.206		P0_Brain_2_7_5	38	75	113	43	156	2.62791	0.724359	0.567839	33.6283	66.3717
		P0_Brain_2_7_5_slide4_section5b	34	34	38	75	113	43	156	2.62791	0.724359	0.567839	33.6283	66.3717		P0_Brain_4_11_2	128	121.333	249.333	58.6667	179	4.3299	1.38534	1.04292	51.3929	48.6071
		P0_Brain_4_11_2_slide4_section3b	33	33	157	149	306	53	206	5.77358	1.48544	1.18147	51.3072	48.6928		P0_Brain_5_14_5	64.3333	145.667	210	55.6667	164.333	3.77147	1.27899	0.955032	31.4378	68.5622
		P0_Brain_4_11_2_slide4_section5b	37	37	121	96	217	57	165	3.80702	1.31515	0.977477	55.7604	44.2396
		P0_Brain_4_11_2_slide4_section6b	39	39	106	119	225	66	166	3.40909	1.35542	0.969828	47.1111	52.8889
		P0_Brain_5_14_5_slide4_section4a	31	31	49	187	236	59	170	4	1.38824	1.03057	20.7627	79.2373
		P0_Brain_5_14_5_slide4_section6a	30	30	74	110	184	49	145	3.7551	1.26897	0.948454	40.2174	59.7826
		P0_Brain_5_14_5_slide4_section6b	36	36	70	140	210	59	178	3.55932	1.17978	0.886076	33.3333	66.6667
5 set
																5_set_average per brain
		Image ID	image nr	image nr	Brn2 UL	Brn2 DL	Brn2_total	Ctip2	Tbr1	Brn2/Ctip2	Brn2/Tbr1	Brn2/(Ctip2+Tbr1)	% Brn2 UL	%Brn2 DL			Brn2 UL	Brn2 LL	Brn2_total	Ctip2	Tbr1	Brn2/Ctip2	Brn2/Tbr1	Brn2/(Ctip2+Tbr1)	% Brn2 UL	%Brn2 DL
		P0_Brain_2_6_1_slide1_section10a_RGB	31	31	106	147	253	55	238	4.6	1.06303	0.863481	41.8972	58.1028		P0_Brain_2_6_1	115	198.333	313.333	49.3333	214.333	6.47581	1.49428	1.21088	37.0982	62.9018
		P0_Brain_2_6_1_slide1_section10b_RGB	21	21	105	229	334	43	218	7.76744	1.53211	1.27969	31.4371	68.5629
		P0_Brain_2_6_1_slide1_section7a_bis_RGB	30	30	134	219	353	50	187	7.06	1.8877	1.48945	37.9603	62.0397		P0_Brain_3_10_2	83.3333	118	201.333	60	171.333	3.39034	1.17153	0.868781	42.2209	57.7791
																P0_Brain_3_10_5	98.6667	147	245.667	58.3333	176.667	4.25589	1.39028	1.04615	40.1619	59.8381
		P0_Brain_3_10_2_slide1_section4b_RGB	28	28	83	135	218	53	176	4.11321	1.23864	0.951965	38.0734	61.9266
		P0_Brain_3_10_2_slide1_section7a_RGB.tif	14	14	77	139	216	68	180	3.17647	1.2	0.870968	35.6481	64.3519		P0_Brain_3_8_4	99	134.8	233.8	55.8	176.4	4.22469	1.34338	1.0111	42.4616	57.5384
		P0_Brain_3_10_2_slide1_section7b_RGB	11	11	90	80	170	59	158	2.88136	1.07595	0.78341	52.9412	47.0588
																P0_Brain_4_13_3	95	188.333	283.333	52.3333	171.667	5.5834	1.66435	1.25813	34.7018	65.2982
		P0_Brain_3_10_5_slide1_section8a_RGB.tif	20	20	99	158	257	52	177	4.94231	1.45198	1.12227	38.5214	61.4786
		P0_Brain_3_10_5_slide1_section8b_RGB	26	26	91	140	231	57	175	4.05263	1.32	0.99569	39.3939	60.6061
		P0_Brain_3_10_5_slide1_section9b_RGB	17	17	106	143	249	66	178	3.77273	1.39888	1.02049	42.5703	57.4297
		P0_Brain_3_8_4_slide1_section6b_RGB	3	3	82	171	253	53	176	4.77358	1.4375	1.1048	32.4111	67.5889
		P0_Brain_3_8_4_slide1_section7a_bis_RGB	19	19	116	92	208	56	143	3.71429	1.45455	1.04523	55.7692	44.2308
		P0_Brain_3_8_4_slide1_section8a_RGB	10	10	145	101	246	49	224	5.02041	1.09821	0.901099	58.9431	41.0569
		P0_Brain_3_8_4_slide1_section8b_bis_RGB	5	5	91	168	259	66	169	3.92424	1.53254	1.10213	35.1351	64.8649
		P0_Brain_3_8_4_slide1_section8b_RGB	7	7	61	142	203	55	170	3.69091	1.19412	0.902222	30.0493	69.9507
		P0_Brain_4_13_3_slide1_section5b_RGB	4	4	90	114	204	60	120	3.4	1.7	1.13333	44.1176	55.8824
		P0_Brain_4_13_3_slide1_section6b_RGB	9	9	116	221	337	47	185	7.17021	1.82162	1.45259	34.4214	65.5786
		P0_Brain_4_13_3_slide1_section8a_RGB	6	6	79	230	309	50	210	6.18	1.47143	1.18846	25.5663	74.4337
6 set
																6_set_average per brain
			img number	Brn2 UL	Brn2 UL	Brn2 LL	Brn2 Total	Ctip2	Tbr1	Brn2/Ctip2	Brn2/Tbr1	Brn2/(Ctip2+Tbr1)	%Brn2UL	%Brn2DL			Brn2 UL	Brn2 LL	Brn2_total	Ctip2	Tbr1	Brn2/Ctip2	Brn2/Tbr1	Brn2/(Ctip2+Tbr1)	%Brn2UL	%Brn2DL
		P0_Brain_4_13_5_slide2_section3b_RGB	1	148	148	174	470	56	202	8.39286	2.32673	1.82171	31.4894	37.0213		P0_Brain_4_13_5_slide2	176.5	198.5	551.5	62.5	203.5	8.78339	2.70727	2.06596	31.9374	36.1252
		P0_Brain_4_13_5_slide2_section4b_RGB	24	205	205	223	633	69	205	9.17391	3.0878	2.31022	32.3855	35.2291
		P0_Brain_4_13_1_slide1_section4a_RGB	20	173	173	161	507	53	215	9.56604	2.35814	1.89179	34.1223	31.7554		P0_Brain_4_13_1_slide1	173	161	507	53	215	9.56604	2.35814	1.89179	34.1223	31.7554
		P0_Brain_4_12_3_slide3_section5b_RGB	18	198	198	168	564	68	230	8.29412	2.45217	1.89262	35.1064	29.7872		P0_Brain_4_12_3_slide3	200	178.5	578.5	59.5	223	9.96078	2.59877	2.0568	34.5852	30.8295
		P0_Brain_4_12_3_slide3_section6b_tris_RGB	19	202	202	189	593	51	216	11.6275	2.74537	2.22097	34.0641	31.8718

## Sheet: Figure 2
1 SET IMMUNO
Brn2 novus_488 (1:200)
Ctip2_594 (1:200)
antigen retrival 30min 90C
1ab incubation 18h
2 ab incubation 2h
14um sections
2 SET IMMUNO
14um sections
2h blocking
Brn2 Novus 1:200, 488 1:200
Ctip2 Abcam 1:200, 594 1:200
16h 1 ab incubation
3 SET IMMUNO
LAMINATION_ANALISYS_3 set_brains
Brn2 1 ab Novus 1:200 18h 2 ab 2h 1:200
Ctip2 1 ab abcam 1:200 18h, 2 ab 2h 1:200
CHANGES IN THE PROTOCOL : WASHES AFTER 1 AND 2 AB 25 MIN INSTEAD OF 9 MIN
14um sections
4 SET IMMUNO
Brn2: 1 Ab 1:200, Novus
2Ab 1:200 Rabbit 488
Ctip2: 1 Ab 1:200, Abcam
2Ab 1:200 Rat 594
14um and 20 um sections
	!!!!!!!!!!!! new protocol for the immuno!!!!!!!!!!!!!!!!
1Ab incubation 2 days ( from5.30 pm Thursday till 12:30 pm Saturday, 43 h)
washes after 1Ab : number: 6, each one for 1 hour, leave washing in PBS O/N
2Ab incubation 3h
washes after 2Ab: number: 6, each one for 1 hour, leave washing in PBS O/N
OBSERVATIONS
14um sections:
the staining is worst with 2 days of 1Ab if compared to the protocol in which
we have incubated 18h with washes of 30min after 1 and 2 ab
20um sections :
the staining was improved compared to the standard protocol but still not optimal.
Probably depending on the time of drying some slides are stained better than others
				Brn2/Ctip2_5	Brn2/Ctip2_6	Brn2/Ctip2_Tot
		1_1_2	Control	6.45496	2.0537	1.55711
		1_3_1	Control	5.48397	1.77963	1.33979
		1_1_8 (20um)	Control	4.09922	1.72774	1.21457		1_3_1	Control	5.27523	1.92953	1.41278	images better quality in the orther experiment
	20um	1_1_1	Control	7.12161	1.99735	1.55978
	20um	1_2_2	Control	5.80564	1.93793	1.45278
	20um	1_3_2	Control	7.20009	2.69181	1.9591		20um	1_1_2	Control	8.93934	2.18881	1.75799	not considered because the same brain had a better staining in PREVIOUS IMMUNO
		2_4_4	High Folic acid	4.44838	1.63991	1.19675
		2_6_2 (20um)	High Folic acid	6.18587	2.07397	1.54754
		2_4_1 (20um)	High Folic acid	5.85044	1.8721	1.41602
		2_4_3 (20um)	High Folic acid	5.15587	1.79014	1.32869
		2_6_1 (20um)	High Folic acid	4.94344	1.74262	1.28501
		3_10_6	Low B12	4.94072	1.80806	1.3232
		3_10_4	Low B12	4.64557	1.44823	1.10299
		3_10_9	LowB12	5.27704	1.93543	1.41242
		3_9_2 (20um)	Low B12	4.67073	1.69852	1.24478
	20um	3_8_2	Low B13	6.77911	1.94722	1.51104
	20um	3_9_1	Low B14	6.54884	1.80064	1.41159
		4_11_1	High Folic acid Low B12	5.00717	1.91912	1.38026
		4_13_1	High Folic acid Low B12	5.38249	2.00346	1.44424
		4_11_3	High Folic acid Low B12	7.04188	2.05605	1.58638
		4_12_2	High Folic acid Low B12	5.8479	1.84879	1.40156
	20um	4_13_7	High Folic acid Low B13	4.79529	2.05902	1.43867
	20um	4_13_6	High Folic acid Low B14	6.15846	1.94006	1.47504
		5_16_1	High Folinic acid	6.19049	1.9684	1.49224
		5_14_8	High Folinic acid	6.77911	1.94722	1.51104
		5_16_3 (20)	High Folinic acid	5.13496	2.01106	1.44465
	20um	5_14_1	High Folinic acid	5.17576	1.87239	1.37228
	20um	5_16_2	High Folinic acid	6.54378	1.8395	1.43436
	20um	5_15_2	High Folinic acid	5.59952	1.98211	1.46263
		Not considered because already counted in a better staining
		4_12_2	High Folic acid Low B12	7.28257	2.06584	1.60732	4 set not considered
		4_11_3	High Folic acid Low B12	6.65914	1.73387	1.37556

## Sheet: Figure 3
Distance from soma (um)	Control																							High Folic Acid																Low B12
5	0.8827	1.9414	0.6678	0.767	0.4691	2.0345	0.8034	1.8322	0.6987	0.9401	0.3382	-0.0544	1.0461	-1.0027	0.8332	0.3417	0.4957	0.6556	1.4733	1.2601	1.2135	1.0394	0.81389	0.6744	0.037	0.914	-0.4196	0.8753	2.6503	0.8413	1.0539	1.3923	1.2117	1.4302	0.7374	1.41297	0.8227	1.05897	0.3656	0.8916	1.209	2.013	-0.8102	1.4584	0.17145	1.3544	-0.7463	0.4806	1.3157
10	3.03	0.7435	0.7848	5.4784	3.2378	0.4478	3.811	2.6174	5.3509	2.4334	5.2267	4.4438	6.1884	5.3367	1.1444	4.1828	2.2921	5.62	4.5032	4.0454	8.3563	8.6869	5.26983	1.1523	1.9566	0.9134	1.4313	1.1939	1.0393	4.6282	5.2862	6.8526	3.7129	7.7506	4.7793	3.23059	6.3765	6.14254	7.5531	1.2556	0.4034	2.3235	3.0706	3.4662	2.08839	-0.3903	8.6783	2.0937	5.2772
15	6.4196	3.789	3.1474	9.7418	5.7411	0.4914	7.0528	6.0417	9.6101	4.7577	8.9882	7.6551	9.864	9.7027	4.9318	7.4607	5.6812	10.613	8.3662	7.7548	8.6148	12.2532	8.07054	2.9841	4.7276	2.2412	4.118	2.4828	3.5861	7.2856	7.7566	9.3041	5.3341	12.2009	7.8994	5.03842	9.7953	8.15179	11.0323	4.0198	2.6361	4.8046	6.0049	5.5999	4.35071	2.5894	13.5189	4.8024	8.1126
20	10.0417	8.5785	6.3481	13.36	8.054	2.2985	10.1386	10.2664	13.4991	7.5041	11.6326	9.9429	12.1957	12.4967	9.4543	10.3598	9.0148	14.8554	11.6226	10.8582	8.9749	13.6614	9.62242	5.4801	7.6465	4.4296	7.0267	4.2485	7.2066	9.2175	9.2017	10.3325	6.6655	15.1124	10.2383	6.68887	12.147	8.57557	12.2383	6.9805	5.7667	7.9215	8.0566	7.6233	6.3379	6.3247	15.2854	7.7355	10.0299
25	13.2928	13.6074	9.5013	16.2241	10.2064	5.4435	12.8145	14.1785	16.9578	10.2374	13.2637	11.6141	13.4057	14.1031	13.2341	12.8957	11.5266	17.972	13.6479	12.8405	11.1087	13.9789	10.2536	8.145	10.2772	6.9699	9.7495	6.2218	10.4504	10.608	10.0702	10.713	7.9024	16.777	11.9257	8.05166	13.8898	8.29102	12.1638	9.2089	8.6666	10.7607	9.3354	9.3648	7.77133	9.146	15.1857	10.3556	11.2157
30	15.8594	18.0707	12.1083	18.2952	12.1855	9.2688	14.9337	17.1918	19.8937	12.6081	14.0356	12.9082	13.7614	14.8671	15.6524	15.004	13.0132	19.8685	14.3464	13.7589	14.254	13.7482	10.2267	10.6426	12.3835	9.4252	12.0385	8.2408	12.8278	11.5332	10.6152	10.78	9.0293	17.4612	13.0777	9.0304	15.1382	7.76937	11.4655	10.5217	10.8649	12.8575	9.9753	10.7163	8.59449	10.6844	14.1348	12.3737	11.8355
35	17.6267	21.6298	13.9464	19.5887	13.9453	13.105	16.4319	19.0862	22.2171	14.4029	14.1221	13.9944	13.5338	15.0812	16.6364	16.6008	13.5937	20.6331	13.9312	13.9321	17.0028	13.217	9.75008	12.763	13.8729	11.4875	13.7675	10.1835	14.344	12.0339	10.9651	10.6641	9.9477	17.4126	13.7952	9.57069	15.851	7.22826	10.5514	11.1058	12.2839	14.0579	10.1186	11.6271	8.88149	11.1906	12.7787	13.6788	12.0334
40	18.6076	24.2349	14.9801	20.1599	15.4192	16.4046	17.3062	19.8803	23.8643	15.551	13.6947	14.9755	12.968	14.9785	16.4213	17.6221	13.5356	20.4601	12.7608	13.7342	18.2666	12.4894	8.98671	14.3955	14.7512	12.9932	14.8988	11.9353	15.1972	12.1571	11.1745	10.4286	10.5575	16.8588	14.1639	9.66181	15.9548	6.74006	9.652	11.2681	13.0479	14.4073	9.9037	12.0963	8.76951	11.1018	11.5282	14.2809	11.9323
45	18.8893	25.9924	15.291	20.0923	16.5351	18.8075	17.5968	19.7331	24.8089	16.1007	12.909	15.8951	12.264	14.7316	15.3789	18.0451	13.1367	19.5913	11.2245	13.4743	17.6502	11.6174	8.0626	15.5038	15.0859	13.9101	15.4566	13.3817	15.6035	11.9738	11.2612	10.1323	10.8017	16.0027	14.2549	9.33334	15.4165	6.3051	8.8759	11.2861	13.3536	14.0654	9.4565	12.162	8.41145	10.8	10.599	14.2662	11.6346
50	18.5955	27.0725	15.0234	19.4869	17.2297	20.1558	17.3731	18.8701	25.0669	16.1798	11.8971	16.7487	11.5666	14.4553	13.8989	17.8959	12.6513	18.2741	9.6669	13.3395	15.4382	10.6468	7.07325	16.1051	14.9782	14.3065	15.5055	14.4172	15.7134	11.5808	11.2297	9.8457	10.684	15.0165	14.126	8.6483	14.2764	5.89752	8.2538	11.3336	13.3895	13.2425	8.8845	11.8905	7.94519	10.5094	10.055	13.7617	11.2229
55	17.8592	27.6473	14.3453	18.4535	17.4607	20.4732	16.7215	17.5312	24.6943	15.9492	10.7649	17.4968	10.963	14.2129	12.3155	17.2467	12.2516	16.7328	8.3449	13.3849	12.3614	9.6329	6.0893	16.2531	14.5413	14.3109	15.1328	14.9607	15.5923	11.0907	11.0846	9.639	10.2663	14.035	13.8231	7.69403	12.6517	5.49072	7.7707	11.4618	13.2929	12.1534	8.2746	11.3652	7.47625	10.286	9.8517	12.9095	10.7604
60	16.8069	27.8557	13.4198	17.1036	17.2161	19.9221	15.7358	15.9355	23.7802	15.5603	9.5925	18.078	10.4868	14.0249	10.8685	16.2065	12.0171	15.151	7.4101	13.5548	9.2819	8.6385	5.1612	16.0229	13.8857	14.0716	14.4353	14.9725	15.2378	10.6162	10.8375	9.5584	9.6536	13.1516	13.3828	6.57196	10.721	5.06839	7.3897	11.6175	13.1358	10.9875	7.6911	10.6763	7.07075	10.0635	9.8774	11.8479	10.293
65	15.5489	27.7874	12.3875	15.5445	16.5196	18.7485	14.5098	14.2613	22.4383	15.1205	8.4373	18.4227	10.1264	13.8786	9.6916	14.9071	11.9417	13.6631	6.9102	13.7216	6.8997	7.7217	4.32304	15.4996	13.1086	13.7207	13.5095	14.4669	14.6165	10.2532	10.508	9.6056	8.9715	12.4157	12.8338	5.38726	8.6967	4.62632	7.0681	11.6824	12.9296	9.8909	7.1773	9.911	6.75616	9.7221	9.9897	10.6989	9.8503
70	14.1762	27.4818	11.357	13.8752	15.4309	17.2269	13.1324	12.6363	20.7949	14.6733	7.338	18.4648	9.8374	13.7383	8.8196	13.4873	11.9548	12.3531	6.8037	13.7318	5.5559	6.9226	3.59571	14.7687	12.288	13.3478	12.4445	13.5176	13.7014	10.0649	10.1209	9.7269	8.342	11.8346	12.1996	4.23912	6.793	4.16918	6.7674	11.5203	12.6422	8.959	6.7567	9.1464	6.52733	9.1574	10.0465	9.5616	9.4478
75	12.7599	26.9371	10.4005	12.1826	14.042	15.6095	11.6829	11.1378	18.9789	14.1935	6.3193	18.1523	9.557	13.556	8.2087	12.078	11.9479	11.2581	6.9832	13.4494	5.1702	6.2545	2.98958	13.9096	11.4802	12.9858	11.3172	12.2528	12.5008	10.0714	9.7025	9.8185	7.8617	11.3781	11.4995	3.2125	5.1946	3.70552	6.4587	11.022	12.2205	8.2365	6.4363	8.4431	6.35576	8.3306	9.9299	8.5085	9.0888
80	11.3545	26.1249	9.5557	10.5397	12.4686	14.0879	10.2295	9.798	17.1106	13.5999	5.396	17.4554	9.2187	13.2806	7.764	10.7881	11.8032	10.3758	7.3028	12.7899	5.3218	5.7015	2.50658	12.9904	10.72	12.6105	10.1902	10.841	11.0704	10.2439	9.2754	9.748	7.5848	10.9873	10.751	2.37161	4.0306	3.24357	6.1249	10.1399	11.6137	7.7232	6.2097	7.8421	6.20032	7.2901	9.5625	7.586	8.7668
85	10.0011	25.0079	8.8304	9.0043	10.8376	12.7696	8.8272	8.6141	15.293	12.7808	4.5772	16.372	8.7667	12.866	7.3689	9.6948	11.4208	9.6747	7.6065	11.7416	5.4492	5.2241	2.14205	12.0653	10.0224	12.1529	9.111	9.4665	9.507	10.5079	8.8546	9.3902	7.5136	10.586	9.9705	1.75578	3.3579	2.78922	5.7596	8.9067	10.7927	7.3834	6.0607	7.3632	6.01784	6.1609	8.9157	6.8163	8.4681
90	8.7313	23.5572	8.2091	7.6187	9.272	11.6719	7.5183	7.5597	13.6052	11.6322	3.8685	14.9303	8.1678	12.2784	6.9134	8.8367	10.7388	9.1043	7.7531	10.3696	5.1122	4.7718	1.88622	11.1729	9.3864	11.5226	8.1118	8.2983	7.9257	10.7525	8.4444	8.6696	7.5975	10.0955	9.1744	1.37769	3.1544	2.34686	5.3654	7.4358	9.763	7.1577	5.9671	7.0061	5.77243	5.1046	8.0103	6.2021	8.1742
95	7.5702	21.7665	7.6615	6.4101	7.8737	10.7329	6.3318	6.5979	12.0981	10.0989	3.2734	13.1881	7.4205	11.5008	6.3165	8.2127	9.7476	8.6058	7.6372	8.8039	4.2264	4.2994	1.72555	10.3364	8.7991	10.6391	7.2119	7.4565	6.4265	10.8471	8.0376	7.6	7.7418	9.4488	8.3793	1.2241	3.3242	1.92278	4.9507	5.9026	8.5695	6.9753	5.9039	6.7525	5.44259	4.2606	6.9103	5.7306	7.8649
100	6.5381	19.6625	7.1499	5.3914	6.7065	9.8382	5.2853	5.6919	10.7932	8.2133	2.7941	11.2301	6.5582	10.5359	5.5427	7.7847	8.4933	8.1225	7.2031	7.2134	3.1499	3.7808	1.6438	9.565	8.2404	9.4643	6.4189	6.9804	5.0622	10.6632	7.6166	6.3058	7.8229	8.6063	7.6023	1.25902	3.7143	1.53002	4.5264	4.5107	7.2923	6.7657	5.8468	6.5715	5.02541	3.685	5.7107	5.379	7.5206
105	5.651	17.3092	6.6376	4.5633	5.7812	8.8583	4.3861	4.8152	9.684	6.1203	2.4302	9.1614	5.6469	9.4068	4.6085	7.4855	7.0737	7.607	6.4518	5.768	2.4677	3.2133	1.62314	8.8557	7.6878	8.0315	5.7318	6.8056	3.8229	10.0994	7.1568	5.0069	7.7121	7.5677	6.8606	1.42903	4.1404	1.19243	4.1039	3.4458	6.0343	6.469	5.7743	6.425	4.53762	3.3121	4.5209	5.1196	7.1245
110	4.9195	14.8067	6.0946	3.9159	5.0453	7.6929	3.6327	3.9573	8.7405	4.0763	2.1774	7.0994	4.7751	8.1562	3.5813	7.2299	5.6238	7.028	5.4392	4.5984	2.2886	2.6022	1.64504	8.1963	7.1201	6.4598	5.1431	6.7598	2.657	9.1063	6.6319	3.9452	7.3022	6.3798	6.1704	1.67031	4.4202	0.94515	3.6921	2.8269	4.9019	6.0442	5.6698	6.2748	4.01333	2.9684	3.4457	4.9237	6.6656
115	4.3461	12.2831	5.503	3.4311	4.3792	6.3129	3.0169	3.1275	7.9156	2.4086	2.0256	5.1641	4.0341	6.8422	2.5679	6.9289	4.2946	6.3732	4.267	3.7581	0.8354	1.9142	1.69123	7.5685	6.5214	4.9465	4.642	6.5841	1.5524	7.7083	6.0202	3.2261	6.5353	5.1374	5.5464	1.91692	4.4091	0.82743	3.297	2.6638	3.9823	5.4738	5.5231	6.0888	3.49884	2.4778	2.5666	4.7655	6.1398
120	3.9217	9.8817	4.8591	3.0851	3.603	4.7915	2.5256	2.3537	7.1541	1.4182	1.9579	3.4663	3.4883	5.5342	1.696	6.5057	3.2268	5.6503	3.0672	3.2018		0.984	1.74451	6.952	5.8834	3.7235	4.2164	5.9952	0.7087	6.0155	5.3121	2.5458	5.4259	3.9729	5.0002	2.1095	4.0342	0.86317	2.9212	2.8347	3.3209	4.7667	5.3308	5.8482	3.04488	1.902	1.9258	4.6248	5.5517
125	3.6223	7.743	4.1743	2.8509	2.4977	3.3132	2.1425	1.6778	6.4019	1.2074	1.9503	2.0972	3.1337	4.3057	1.0902	5.911	2.5221	4.8854	1.9809	2.79			1.7896	6.3273	5.2074	2.9661	3.8549	4.7969		4.2233	4.5167	0.769	4.0761	3.0326	4.5393	2.20358	3.3193	1.02337	2.5647	3.098	2.904	3.9564	5.0959	5.5515	2.69727	1.9687	1.5171	4.4875	4.9149
130	3.4053	5.9841	3.4738	2.7008	0.8425	2.1467	1.85	1.1478	5.6166	1.4129	1.9741	1.1166	2.8427	3.2277	0.8446	5.1358	2.2169	4.1183	1.134	2.3373			1.81388	5.6795	4.5042	2.6381	3.5488	3.0589		2.5905	3.6662		2.6738	2.435	4.1655	2.1765	2.3938	1.164	2.2271	3.1578	2.6536	3.0974	4.8273	5.2174	2.48701		1.2859	4.3465	4.2524
135	3.2084	4.6782	2.7931	2.609		1.5677	1.6304	0.8063	4.7761	0.8193	2.0012	0.5448	2.2942	2.3602	0.9962	4.2196	2.263	3.3968	0.6134	1.7192			1.80812	5.0012	3.794	2.2568	3.2927	1.3765		1.3908	2.8178		1.4689	2.208	3.8743	2.03172	1.4765	0.93169	1.9089	2.8024	2.4406	2.2574	4.5384	4.883	2.42126		1.1443	4.2005	3.5951
140	2.9518	3.8357	2.1728	2.5534		1.7137	1.467	0.6766	3.8863		2.0143	0.3563	0.8886	1.7451	1.5036	3.2501	2.5221	2.7686	0.4464	1.0581			1.76699	4.2943	3.1042	0.5611	3.0852	1.2289		0.8283	2.0494		0.7182	2.1987	3.6538	1.79924	0.8247		1.6141	2.1406	2.1267	1.5092	4.2447	4.5979	2.47691		1.005	4.052	2.9798
145	2.5441	3.3918	1.6522	2.5174		2.3525	1.3456	0.7481	2.984			0.4788		1.3992	2.2372	2.3524	2.7787	2.273	0.5872	1.0103			1.68953	3.5714	2.4672		2.9289			0.91	1.4484		0.5897	1.9521	3.4847	1.53057	0.6367		1.3519	1.9588	1.6432	0.9193	3.9621	4.4116	2.59867		0.839	3.9049	2.4453
150	1.896	3.2036	1.2634	2.4915		2.5434	1.2541	0.9604	2.1351			0.7975		1.3093	2.9854	1.6628	2.7823	1.9324	0.9168				1.57932	2.8562	1.9161		2.8293			1.2638	1.0903		1.0172	0.5538	3.3415	1.28668	0.896		1.1363		1.1189	0.5374	3.7045	4.3535	2.7041		0.7634	3.7615	2.0278
155	0.9421	3.0614	1.0236	2.4735		0.169	1.1837	1.1903	1.4262			1.1682		1.4302	3.4855	1.2842	2.3249	1.7457	1.26				1.44436	2.1818	1.4813		2.7941			0.8932	1.0049		1.4926		3.1936	1.11719	1.1428		0.9844			0.3867	3.4807	4.4032	2.69802		1.1641	3.6199	1.7534
160		2.7204	0.9308	2.4685			1.1283	1.241	0.9459			1.4386		1.6862	3.4868	1.2174	1.3645	1.6835	1.4268				1.29667	1.5882	1.1861		2.8311				1.1273		0.7856		3.0089	1.02863			0.9114			0.4554	3.2935	4.4497	2.49923			3.472	1.6296
165		1.9568	0.9599	2.4884			1.0843	0.8368	0.7557			1.4831		1.9772	2.8543	1.2648	0.2051	1.6882	1.2851				1.1513	1.1171	1.0422		2.9466				1.2298				2.7584	0.94002			0.9207			0.694	3.1375	4.2382	2.08273			3.303	1.6339
170		0.6557	1.0637	2.5497			1.05		0.8462			1.2495		2.1917	1.7234	0.9008	-0.2559	1.6789	0.8709				1.02485	0.8054	1.0464		3.143				0.8322				2.4229				0.989			1.0167	2.9991	3.3014	1.54079			3.0923	1.7006
175			1.1779	2.6707			1.0251		1.0775			0.8234		2.2262	0.7158		1.7996	1.5648	0.546				0.93332	0.6764	1.1781		3.4167								2.0019				1.0437			1.3125	2.8569	0.874	1.16682			2.8184	1.7038
180			1.2329	2.8676			1.0097		1.1			0.5104		2.0149	1.2279			1.2673	1.2095				0.88907	0.7273	1.3982		3.7562								1.5254							1.4651	2.6852		1.56576			2.4666	1.4387
185			1.1739	3.1492			1.0035					0.9395		1.5684				0.7544					0.89689	0.9155	1.6513		4.1404								1.0686							1.3871	2.4577					2.0419	0.5982
190			0.9906	3.5101			1.0053					3.1909		1.0253									0.94896	1.141	1.8691		4.538								0.7696							1.0694	2.1558					1.5884
195			0.7596	3.9226			1.0125							0.7178									1.0185	1.2257	1.9797		4.9078															0.6491	1.7787					1.2143
200			0.7002	4.3268			1.0208							1.2525									1.05205	0.8893	1.9199		5.1999															0.4996	1.3574					1.1272
[truncated: 27 more columns]

## Sheet: Figure 4
Distance from soma (um)	Control																					High Folic Acid											Low B12													High Folic Acid + B12 deficient
5	1.573	0.2235	0.3746	0.2277	1.3503	1.8363	1.5242	0.3009	1.6286	1.0815	0.198	0.9993	1.19911	4.02095	1.02592	1.00183	0.7493	1.5799	1.2071	1.2941	0.5895	1.6247	1.6033	1.6879	0.4504	1.0847	1.8559	1.0996	1.1975	0.98195	0.808	1.9187	1.00151	1.01035	1.07745	0.93012	0.1705	2.23801	1.1075	1.0468	0.9464	1.2358	0.7498	1.2973	0.4574	1.1333	0.7927	1.28204	0.40471
10	0.8589	1.7116	2.0153	4.3611	-0.1265	2.7765	2.4259	6.1949	4.7647	7.6157	3.5709	3.9794	5.48688	6.88379	3.78809	3.8714	5.1562	4.2589	3.7863	3.4285	7.1347	0.6259	2.7246	0.8921	3.5079	-0.1126	0.7	0.698	0.9802	4.40532	5.6275	5.4492	1.22264	1.65104	0.42816	2.22406	1.7883	1.06608	1.5512	8.675	7.9591	4.3716	3.8377	5.7321	6.1757	0.5925	1.4407	-0.05483	2.18697
15	2.0589	4.6148	4.0785	8.1719	1.4402	5.8927	5.7209	9.4255	8.0524	11.4208	6.2241	5.9814	6.57504	7.21935	6.47761	7.54029	10.8078	7.7064	6.8184	9.6959	13.2088	2.1303	4.7765	2.7521	4.3888	2.5756	3.4705	1.7629	2.7348	5.95083	8.7013	5.9964	2.50568	4.44836	1.93069	4.85584	4.5821	2.43312	4.4961	9.8887	12.2417	7.1759	8.4914	9.7109	8.4948	4.3775	2.4377	2.80455	3.87576
20	4.239	7.6054	6.2369	11.4173	4.3929	9.5695	9.511	10.9938	11.1436	12.677	8.2302	7.1585	6.98198	7.93516	8.65391	9.42819	16.0975	10.5452	9.7744	15.806	17.7768	4.6904	7.2582	5.4645	5.6479	6.6649	7.7913	3.1496	5.1786	6.70543	10.3619	8.2568	4.00178	6.98696	3.96391	7.04184	7.4963	4.67576	8.0294	11.9147	14.357	9.4751	12.1164	12.5241	9.3554	8.7783	4.0471	6.18997	5.35542
25	6.7496	9.9923	8.2693	13.9578	7.6566	12.8355	12.7049	11.5884	13.7571	13.3308	9.6602	7.8309	7.35615	8.65077	10.1171	9.42368	20.1832	12.1877	12.312	19.9244	20.4913	7.4053	9.7986	8.0922	8.0695	10.6258	12.1466	4.4668	7.5378	7.19034	11.1188	11.6183	5.23859	8.4239	5.68141	8.46781	9.927	6.83095	11.0046	14.2311	14.8585	11.1092	13.9132	13.9105	9.7568	12.0061	6.1169	8.53512	6.55464
30	9.1666	11.5164	10.0386	15.7381	10.5922	15.1902	14.7892	11.6601	15.6969	14.4567	10.5849	8.3094	7.61163	8.55846	10.839	8.29475	22.7543	12.5541	14.2355	21.6867	21.4461	9.7702	12.1356	10.2319	11.4467	13.6313	15.6724	5.6776	9.4043	7.58548	11.401	13.927	6.00697	8.763	6.74895	9.34935	11.595	8.42082	12.8805	14.7537	14.2514	12.0082	14.0462	13.98	10.0913	13.4921	8.3034	9.54591	7.43801
35	11.2392	12.1897	11.4728	16.769	12.8767	16.4636	15.6433	11.4843	16.8568	15.7318	11.0746	8.8022	7.54876	7.57808	10.9052	6.84408	23.8468	11.8575	15.4611	21.4946	20.9828	11.5544	14.097	11.7774	15.1335	15.3496	17.9797	6.8542	10.6208	7.89113	11.455	13.7942	6.27109	8.3684	7.1443	9.93787	12.4417	9.28564	13.5589	12.6849	12.9684	12.2107	13.0813	13.0777	10.4014	13.3676	10.2276	9.57048	7.99848
40	12.8467	12.1744	12.5488	17.1108	14.4055	16.7028	15.3931	11.2113	17.2162	16.0413	11.1986	9.3853	7.11512	6.34624	10.4666	5.57115	23.6994	10.446	15.9878	20.0392	19.5448	12.7066	15.5834	12.7629	18.4108	15.779	19.0075	8.0467	11.1915	8.03808	11.3477	11.4591	6.09896	7.66542	7.00987	10.3324	12.5484	9.4579	13.2289	8.9855	11.3569	11.8443	11.6354	11.6329	10.5689	12.0947	11.576	9.15299	8.25068
45	13.9605	11.6943	13.2782	16.8583	15.2149	16.0843	14.2992	10.9071	16.8292	14.4406	11.0243	10.0152	6.4385	5.58002	9.70114	4.64302	22.6463	8.6927	15.8724	18.0054	17.5734	13.2819	16.5532	13.2667	20.7047	15.1171	18.9038	9.2338	11.2129	7.95631	11.0264	8.4306	5.6103	6.98266	6.54946	10.4797	12.0722	9.07066	12.2293	5.4336	9.677	11.0874	10.1878	10.0299	10.4456	10.2199	12.1559	8.75083	8.225
50	14.6135	10.9739	13.6957	16.1277	15.4222	14.8471	12.6736	10.5851	15.8081	10.9137	10.6161	10.5668	5.74	5.35563	8.78386	4.01548	21.0406	6.9251	15.2094	15.9158	15.44	13.3887	17.0091	13.3611	21.6905	13.6624	17.9301	10.3258	10.824	7.61157	10.4008	6.3443	4.93939	6.49473	5.9611	10.2661	11.2003	8.29429	10.9335	3.233	8.1055	10.1252	9.0089	8.5202	9.9329	8.2246	11.9142	8.59249	7.96252
55	14.8751	10.201	13.8489	15.045	15.181	13.2442	10.8218	10.2301	14.3051	6.5779	10.0337	10.8839	5.2118	4.84214	7.86502	3.58606	19.2025	5.3854	14.1143	14.0748	13.4103	13.1512	16.9868	13.0948	21.313	11.7413	16.3897	11.1974	10.1709	7.01807	9.4181	5.6746	4.21011	6.23069	5.39854	9.62868	10.1163	7.29579	9.6641	2.1342	6.746	9.1109	8.1682	7.1916	9.0197	6.4513	10.9294	8.65047	7.51062
60	14.8313	9.5062	13.7914	13.7362	14.6487	11.5091	9.0048	9.8162	12.4935	3.1948	9.3318	10.8282	4.92025	3.0306	7.05596	3.30015	17.3888	4.2164	12.7104	12.5811	11.633	12.6847	16.5445	12.4957	19.7502	9.6583	14.5751	11.7288	9.3841	6.23457	8.1117	5.1565	3.52115	6.1191	4.95479	8.63125	8.9789	6.21585	8.6373	1.0298	5.6417	8.1408	7.588	5.9931	7.7862	5.0827	9.3845	8.70143	6.91926
65	14.5701	8.9577	13.5757	12.3194	13.9657	9.8354	7.4179	9.3186	10.5487	2.0614	8.5585	10.3196	4.7717	0.9988	6.4217	3.17148	15.7792	3.4644	11.1186	11.3809	10.1496	12.0823	15.7548	11.5856	17.3429	7.6646	12.733	11.8428	8.5661	5.35018	6.6134	2.9758	2.93909	6.04604	4.66175	7.47776	7.9094	5.15915	7.9393	0.9889	4.7901	7.2458	7.117	4.807	6.3839	4.1586	7.5274	8.44305	6.23799
70	14.1702	8.566	13.2499	10.8986	13.243	8.3658	6.183	8.7211	8.6326	2.5643	7.755	9.3613	4.55458		5.9797	3.21773	14.4744	3.0951	9.4503	10.3385	8.9182	11.4092	14.6974	10.397	14.5099	5.9419	11.0447	11.5271	7.7868	4.46532	5.1266	0.9985	2.49757	5.90827	4.50063	6.45261	6.9874	4.19381	7.5306		4.1579	6.4025	6.6019	3.5484	4.9988	3.6139	5.627	7.6346	5.51342
75	13.6953	8.2952	12.8536	9.5594	12.5562	7.1901	5.3506	8.0201	6.8796	0.8916	6.9552	8.0457	4.0477		5.70416	3.3522	13.5039	3.0166	7.8019	9.3051	7.8472	10.7029	13.4528	8.9871	11.6654	4.5978	9.6191	10.8362	7.0838	3.67224	3.8657		2.20085	5.64932	4.41866	5.80259	6.2514	3.35674	7.2767		3.6947	5.5586	5.9423	2.2591	3.8068	3.325	3.9295	6.22559	4.78739
80	13.1895	8.0785	12.4172	8.3661	11.9462	6.3479	4.9093	7.2256	5.3875		6.1859	6.5402	3.16118		5.53526	3.312	12.8401	3.1057	6.2516	8.1741	6.8323	9.9777	12.0984	7.4449	9.1485	3.6699	8.4953	9.8735	6.4677	3.03847	2.9797		2.0301	5.27191	4.34814	5.59568	5.704	2.66196	6.9965		3.3456	4.6691	5.1191	1.1553	2.9306	3.1561	2.62	4.43457	4.09552
85	12.6774	7.8361	11.9605	7.3608	11.4225	5.8362	4.7994	6.3595	4.212		5.4671	5.0555	2.05266		5.39256	2.74322	12.4149	3.2336	4.8582	6.9138	5.7921	9.2318	10.7042	5.8887	7.1767	3.1371	7.6537	8.7573	5.9292	2.59581	2.4808		1.95134	4.82584	4.22477	5.61401	5.3198	2.10957	6.5217		3.0601	3.7334	4.1939	0.5753	2.4059	2.9955	1.7951	2.73736	3.46635
90	12.1651	7.4912	11.4935	6.5632	10.9703	5.6189	4.9292	5.4535	3.3663		4.8123	3.7999	1.13806		5.19206	1.60321	12.1382	3.2889	3.6611	5.572	4.6965	8.4548	9.3307	4.4522	5.8244	2.9338	7.0322	7.5802	5.4469	2.33631	2.212		1.92366	4.37616	4.00271	5.36033	5.0541	1.69359	5.7553		2.7999	2.8207	3.2805	0.7625	2.1656	2.779	1.4484	1.72159	2.92081
95	11.6442	6.9846	11.0173	5.9729	10.558	5.6382	5.1923	4.5452	2.8235		4.2302	2.9283	0.8922		4.86615	1.08009	11.9148	3.194	2.6809	4.2573	3.5823	7.6356	8.0273	3.2634	5.031	2.9662	6.5448	6.375	4.9958	2.2158	1.8943		1.907	3.96201	3.66465	4.27919	4.8533	1.40741	4.7171		2.5414	2.0671	2.4977	1.4102	2.0512	2.4975	1.4732	1.76192	2.47213
100	11.0957	6.2853	10.5259	5.5717	10.146	5.8248	5.4825	3.6739	2.525		3.7247	2.4937	1.31127		4.38589		11.6595	2.9162	1.9215	3.0988	2.5514	6.7689	6.831	2.4166	4.6338	3.1291	6.1014	5.1061	4.5538	2.16467	1.3031		1.86855	3.56225	3.22577	2.3157	4.6636	1.24618	3.5612		2.2772	1.6272	1.9171	0.8816	1.8594	2.1874	1.6839	2.46768	2.12608
105	10.4959	5.3971	10.0083	5.3275	9.6948	6.1082	5.7077	2.8769	2.3903		3.2965	2.4162	0.88543		3.78488		11.3082	2.4696	1.3729	2.1989	1.7449	5.8596	5.7669	1.9439	4.4207	3.3207	5.6248	3.7095	4.1071	2.10439	0.6325		1.78741	3.08962	2.73135	0.95705	4.4389	1.20594	2.5478		2.0131	1.5555	1.5255		1.4325	1.9092	1.8569	1.85221	1.88148
110	9.8219	4.3594	9.4512	5.1987	9.1717	6.4244	5.7997	2.1858	2.3305		2.9437	2.4828			3.18419		10.8246	1.9105	1.0137	1.5917	1.2883	4.9255	4.848	1.793	4.193	3.4558	5.0637	2.2091	3.6532	1.96761	1.1137		1.65702	2.44095	2.24814		4.1467	1.27985	1.9504		1.7641	1.5935	1.2282		0.8013	1.7167	1.7936		1.731
115	9.0568	3.2437	8.8416	5.1391	8.5567	6.7216	5.7205	1.6235	2.2623		2.6619	2.3975			2.81761		10.2028	1.3257	0.8144	1.2302	1.2026	3.9972	4.0771	1.8199	3.8238	3.4745	4.399	0.942	3.2015	1.71843			1.48524	1.63641	1.85074		3.7726	1.45253	1.8763		1.5479	0.8314	0.925		0.3897	1.6268	1.4028		1.66215
120	8.1947	2.1452	8.169	5.1032	7.8458	6.964	5.4641	1.2026	2.1223		2.4442	1.9019			3.05652		9.4644	0.8142	0.741	1.025	1.2757	3.1149	3.4476	1.8066	3.2962	3.348	3.64		2.7717	1.36868			1.2922	1.0866	1.60461		3.3212	1.69387	1.9781		1.3788		0.6945		1.2885	1.5992	0.8044		1.65846
125	7.2437	1.1696	7.4284	5.0506	7.052	7.1317	5.0543	0.9237	1.8785		2.2801	0.9887					8.6524	0.4669	0.7574	0.9671	0.8874	2.324	2.9456	1.517	2.7004	3.0796	2.8097		2.3895	0.98492			1.10598		1.54808		2.8151	1.95425	1.0278		1.2615		1.1331			1.5382	0.4502		1.70074
130	6.2274	0.4181	6.6219	4.9513	6.2047	7.2191	4.5385	0.7762	1.5392		2.1531	0.2364					7.8211	0.3446	0.8285			1.6684	2.552	0.8047	2.164	2.702	1.915		2.0818	0.68014			0.95668		1.67667		2.2921	2.16398			1.1877					1.3339	1.2618		1.76847
135	5.1845	-0.0298	5.7605	4.7888	5.3465	7.2312	3.9786	0.7395	1.1543		2.0368	1.2919					7.0234	0.4586	0.9232			1.1829	2.2446		1.6895	2.2702	0.901		1.8691	0.58281			0.86945		1.93329		1.7993	2.23961			1.1361					0.9589			1.84122
140	4.1652	-0.1325	4.8648	4.5629	4.528	7.1773	3.4394	0.7849	0.8089		1.8896						6.2989	0.7594	1.0153			0.8854	2.0007		0.8659	1.8522			1.7597	0.77539			0.85724		2.20912		1.3861	2.10119			1.0787					0.6419			1.90001
145	3.224	0.1	3.9651	4.2905	3.8014	7.065	2.9761	0.8792	0.6052		1.647						5.6621	1.1361	1.0861			0.7707	1.799			1.5162			1.7436	1.19315			0.91437		2.36011		1.0966	1.70422			0.9949					1.1416			1.92873
150	2.4097	0.5983	3.1003	4.0044	3.2133	6.8944	2.623	0.9883	0.6291		1.2111						5.095	1.4338	1.1241			0.8071	1.6219			1.3182			1.7894	1.47328			1.01198		2.24528		0.9613	1.09128			0.896								1.91538
155	1.7499	1.2347	2.316	3.7497	2.7963	6.6524	2.3841	1.0815	0.9								4.5464	1.4951	1.1262			0.9365	1.4576			1.289			1.8452	0.74333			1.09692		1.79322		0.9893				0.8633								1.85317
160	1.2314	1.836	1.6609	3.5771	2.563	6.3119	2.2293	1.1356	1.2981								3.9409	1.2317	1.0964			1.0822	1.3014			1.4243			1.8453				1.09545		1.10429		1.1639				1.1014								1.74156
165	0.7751	2.2136	1.1815	3.5328	2.4998	5.834	2.0976	1.1384	1.4672								3.2009	0.7355	1.0449			1.1644	1.1575			1.6787			1.7244				0.92372		0.59637		1.4394												1.58692
170		2.2134	0.9162	3.6438	2.5649	5.177	1.9113	1.0919	0.6869								2.2866	0.4356	0.9861			1.1269	1.039			1.9675			1.443						1.203		1.7442												1.40303
175		1.7912	0.8862	3.8994	2.6901	4.3144	1.6033	1.0131									1.257	1.3128	0.9364			0.9773	0.9687			2.1772			1.0243								1.9899												1.21129
[truncated: 24 more columns]

## Sheet: Figure 5
	Counter #1														Counter #2
File No	Notes	File Name/Path	Brain	Layer	Neuron#	Dendrite#	BasalvApical	Filopodia	Thin	Stubby	Mushroom with Branched	Total		File No	File Name/Path	Brain	Neuron#	Dendrite#	BasalvApical	Filopodia	Thin	Stubby	Mushroom with Branched	Total	Notes
64	uneven staining	C:\Users\zarbalis\Desktop\20210115_DS_compiled\Boxes\20210106_DS\20210106_1-1-4_P21_slide1_section5_L5_40x_3_v1_BD.tif	2004-01-01	L5	3	v1	BD	2	11	1	2	16		64	C:\Users\zarbalis\Desktop\20210115_DS_compiled\Boxes\20210106_DS\20210106_1-1-4_P21_slide1_section5_L5_40x_3_v1_BD.tif	2004-01-01	3	v1	BD	1	8	1	2	12
65		C:\Users\zarbalis\Desktop\20210115_DS_compiled\Boxes\20210106_DS\20210106_1-1-4_P21_slide1_section5_L5_40x_3_v2_BD.tif	2004-01-01	L5	3	v2	BD	1	12	10	5	28		65	C:\Users\zarbalis\Desktop\20210115_DS_compiled\Boxes\20210106_DS\20210106_1-1-4_P21_slide1_section5_L5_40x_3_v2_BD.tif	2004-01-01	3	v2	BD	2	12	7	7	28
68		C:\Users\zarbalis\Desktop\20210115_DS_compiled\Boxes\20210106_DS\20210106_1-2-7_P21_slide2_section3_L5_40x_1_v1_BD.tif	2007-01-02	L5	1	v1	BD	2	10	4	4	20		68	C:\Users\zarbalis\Desktop\20210115_DS_compiled\Boxes\20210106_DS\20210106_1-1-4_P21_slide1_section5_L5_40x_1_v1_BD_box.tif	2007-01-02	1	v1	BD	3	7	4	8	22
69		C:\Users\zarbalis\Desktop\20210115_DS_compiled\Boxes\20210106_DS\20210106_1-2-7_P21_slide2_section3_L5_40x_1_v2_BD.tif	2007-01-02	L5	1	v2	BD	1	13	3	2	19		69	C:\Users\zarbalis\Desktop\20210115_DS_compiled\Boxes\20210106_DS\20210106_1-1-4_P21_slide1_section5_L5_40x_1_v2_BD.tif	2007-01-02	1	v2	BD	3	8	2	4	17
70		C:\Users\zarbalis\Desktop\20210115_DS_compiled\Boxes\20210106_DS\20210106_1-2-7_P21_slide2_section3_L5_40x_1_v3_AD.tif	2007-01-02	L5	1	v3	AD	4	7	4	6	21		70	C:\Users\zarbalis\Desktop\20210115_DS_compiled\Boxes\20210106_DS\20210106_1-1-4_P21_slide1_section5_L5_40x_1_v3_AD.tif	2007-01-02	1	v3	AD	3	12	2	9	26
71		C:\Users\zarbalis\Desktop\20210115_DS_compiled\Boxes\20210106_DS\20210106_1-2-7_P21_slide2_section3_L5_40x_2_v1_AD.tif	2007-01-02	L5	2	v1	AD	1	8	5	6	20		71	C:\Users\zarbalis\Desktop\20210115_DS_compiled\Boxes\20210106_DS\20210106_1-1-4_P21_slide1_section5_L5_40x_1_v4_AD.tif	2007-01-02	2	v1	AD	4	14	1	9	28
72		C:\Users\zarbalis\Desktop\20210115_DS_compiled\Boxes\20210106_DS\20210106_1-1-4_P21_slide1_section5_L5_40x_1_v1_BD_box.tif	2004-01-01	L5	1	v1	BD_box	2	15	1	6	24		72	C:\Users\zarbalis\Desktop\20210115_DS_compiled\Boxes\20210106_DS\20210106_1-1-4_P21_slide1_section5_L5_40x_2_v1_BD.tif	2004-01-01	1	v1	BD_box	2	16	3	7	28
73		C:\Users\zarbalis\Desktop\20210115_DS_compiled\Boxes\20210106_DS\20210106_1-1-4_P21_slide1_section5_L5_40x_1_v2_BD.tif	2004-01-01	L5	1	v2	BD	0	11	2	8	21		73	C:\Users\zarbalis\Desktop\20210115_DS_compiled\Boxes\20210106_DS\20210106_1-1-4_P21_slide1_section5_L5_40x_2_v2_BD.tif	2004-01-01	1	v2	BD	3	12	2	8	25
74	suspect	C:\Users\zarbalis\Desktop\20210115_DS_compiled\Boxes\20210106_DS\20210106_1-1-4_P21_slide1_section5_L5_40x_1_v3_AD.tif	2004-01-01	L5	1	v3	AD	4	10	1	2	17		74	C:\Users\zarbalis\Desktop\20210115_DS_compiled\Boxes\20210106_DS\20210106_1-1-4_P21_slide1_section5_L5_40x_2_v3_AD.tif	2004-01-01	1	v3	AD	3	10	0	4	17
75	way too understained - apical	C:\Users\zarbalis\Desktop\20210115_DS_compiled\Boxes\20210106_DS\20210106_1-1-4_P21_slide1_section5_L5_40x_1_v4_AD.tif	2004-01-01	L5	1	v4	AD	1	10	5	2	18		75	C:\Users\zarbalis\Desktop\20210115_DS_compiled\Boxes\20210106_DS\20210106_1-1-4_P21_slide1_section5_L5_40x_2_v4_AD.tif	2004-01-01	1	v4	AD	1	8	1	3	13
76		C:\Users\zarbalis\Desktop\20210115_DS_compiled\Boxes\20210106_DS\20210106_1-1-4_P21_slide1_section5_L5_40x_2_v1_BD.tif	2004-01-01	L5	2	v1	BD	0	16	10	1	27		76	C:\Users\zarbalis\Desktop\20210115_DS_compiled\Boxes\20210106_DS\20210106_1-2-7_P21_slide2_section3_L5_40x_1_v1_BD.tif	2004-01-01	2	v1	BD	0	21	5	2	28
77		C:\Users\zarbalis\Desktop\20210115_DS_compiled\Boxes\20210106_DS\20210106_1-1-4_P21_slide1_section5_L5_40x_2_v2_BD.tif	2004-01-01	L5	2	v2	BD	0	16	3	4	23		77	C:\Users\zarbalis\Desktop\20210115_DS_compiled\Boxes\20210106_DS\20210106_1-2-7_P21_slide2_section3_L5_40x_1_v2_BD.tif	2004-01-01	2	v2	BD	3	9	3	5	20
78		C:\Users\zarbalis\Desktop\20210115_DS_compiled\Boxes\20210106_DS\20210106_1-1-4_P21_slide1_section5_L5_40x_2_v3_AD.tif	2004-01-01	L5	2	v3	AD	0	15	7	3	25		78	C:\Users\zarbalis\Desktop\20210115_DS_compiled\Boxes\20210106_DS\20210106_1-2-7_P21_slide2_section3_L5_40x_1_v3_AD.tif	2004-01-01	2	v3	AD	1	13	5	6	25
79		C:\Users\zarbalis\Desktop\20210115_DS_compiled\Boxes\20210106_DS\20210106_1-1-4_P21_slide1_section5_L5_40x_2_v4_AD.tif	2004-01-01	L5	2	v4	AD	0	15	4	3	22		79	C:\Users\zarbalis\Desktop\20210115_DS_compiled\Boxes\20210106_DS\20210106_1-2-7_P21_slide2_section3_L5_40x_2_v1_AD.tif	2004-01-01	2	v4	AD	2	12	1	5	20
200		C:\Users\zarbalis\Desktop\20210115_DS_compiled\Boxes\20210113_DS\20210113_5-14-4_P21_slide3_sectiolast_L5_100x_1_v1_BD.tif	2004-05-14	L5	1	v1	BD	4	12	6	3	25		200	20210505_1-2-7_slide1_section4_L5_N1_AD_1.tif	2004-05-14	1	v1	BD	7	18	1	2	28
201	broken into 2 (average)	C:\Users\zarbalis\Desktop\20210115_DS_compiled\Boxes\20210113_DS\20210113_5-14-4_P21_slide3_sectiolast_L5_100x_1_v2_AD.tif	2004-05-14	L5	1	v2	AD	3	18	4	2	27		201	20210505_1-2-7_slide1_section4_L5_N1_BD_1.tif	2004-05-14	1	v2	AD	4	13	2	6	25
273	broken into 2 (average)	C:\Users\zarbalis\Desktop\20210115_DS_compiled\Boxes\20210114_DS\20210113_5-14-5_P21_slide2_section5_L5_100x_1_v1_BD.tif	2005-05-14	L5	1	v1	BD	3	18	2	1	24		273	20210505_1-2-7_slide1_section4_L5_N2_AD_1.tif	2005-05-14	1	v1	BD	4	9	2	8	23
274		C:\Users\zarbalis\Desktop\20210115_DS_compiled\Boxes\20210114_DS\20210113_5-14-5_P21_slide2_section5_L5_100x_1_v2_BD.tif	2005-05-14	L5	1	v2	BD	5	18	4	4	31		274	20210505_1-2-7_slide1_section4_L5_N2_BD_1.tif	2005-05-14	1	v2	BD	7	11	2	7	27
275		C:\Users\zarbalis\Desktop\20210115_DS_compiled\Boxes\20210114_DS\20210113_5-14-5_P21_slide2_section5_L5_100x_1_v3_AD.tif	2005-05-14	L5	1	v3	AD	3	16	3	7	29		275	20210505_1-2-7_slide1_section6_L2_N1_BD_1.tif	2005-05-14	1	v3	AD	5	10	3	6	24
276		C:\Users\zarbalis\Desktop\20210115_DS_compiled\Boxes\20210114_DS\20210113_5-14-5_P21_slide2_section5_L5_100x_2_v1_BD.tif	2005-05-14	L5	2	v1	BD	7	17	4	5	33		276	20210507_3-10-8_slide3_sectionlast_L2_N1_AD_1.tif	2005-05-14	2	v1	BD					0
277		C:\Users\zarbalis\Desktop\20210115_DS_compiled\Boxes\20210114_DS\20210113_5-14-5_P21_slide2_section5_L5_100x_2_v2_AD.tif	2005-05-14	L5	2	v2	AD	1	17	3	3	24		277	20210507_3-10-8_slide3_sectionlast_L2_N1_BD_1.tif	2005-05-14	2	v2	AD	2	13	1	0	16
278		C:\Users\zarbalis\Desktop\20210115_DS_compiled\Boxes\20210114_DS\20210113_5-14-5_P21_slide2_section5_L5_100x_3_v1_AD.tif	2005-05-14	L5	3	v1	AD	5	13	6	3	27		278	20210507_3-10-8_slide3_sectionlast_L2_N1_BD_2.tif	2005-05-14	3	v1	AD	5	12	2	4	23
279		C:\Users\zarbalis\Desktop\20210115_DS_compiled\Boxes\20210114_DS\20210113_5-14-5_P21_slide2_section5_L5_100x_3_v2_BD.tif	2005-05-14	L5	3	v2	BD	2	15	1	3	21		279	20210507_3-10-8_slide3_sectionlast_L2_N2_AD_1.tif	2005-05-14	3	v2	BD	8	5	0	6	19
280		C:\Users\zarbalis\Desktop\20210115_DS_compiled\Boxes\20210114_DS\20210113_5-14-5_P21_slide2_section5_L5_100x_3_v3_BD.tif	2005-05-14	L5	3	v3	BD	1	9	7	5	22		280	20210507_3-10-8_slide3_sectionlast_L2_N2_BD_1.tif	2005-05-14	3	v3	BD	1	11	1	4	17
464		20210505_1-2-7_slide1_section4_L5_N1_AD_1.tif	2007-01-02	L5	N1	D1	A	0	18	3	3	24		464	20210507_3-10-8_slide3_sectionlast_L5_N1_AD_1.tif	2007-01-02	N1	D1	A	2	14	3	7	26
465		20210505_1-2-7_slide1_section4_L5_N1_BD_1.tif	2007-01-02	L5	N1	D1	B	0	14	4	3	21		465	20210507_3-10-8_slide3_sectionlast_L5_N1_BD_1.tif	2007-01-02	N1	D1	B	4	10	1	3	18
466		20210505_1-2-7_slide1_section4_L5_N2_AD_1.tif	2007-01-02	L5	N2	D1	A	3	13	3	2	21		466	20210507_3-10-8_slide3_sectionlast_L5_N2_AD_1.tif	2007-01-02	N2	D1	A	3	8	0	2	13
467		20210505_1-2-7_slide1_section4_L5_N2_BD_1.tif	2007-01-02	L5	N2	D1	B	2	11	9	1	23		467	20210507_3-10-8_slide3_sectionlast_L5_N2_BD_1.tif	2007-01-02	N2	D1	B	3	6	6	2	17
468		20210505_1-2-7_slide1_section6_L2_N1_BD_1.tif	2007-01-02	L2	N1	D1	B	4	18	3	4	29		468	20210507_3-10-8_slide3_sectionlast_L5_N3_AD_1.tif	2007-01-02	N1	D1	B	6	13	2	5	26
546		20210507_3-10-8_slide3_sectionlast_L2_N1_AD_1.tif	2008-03-10	L2	N1	D1	A	3	15	6	6	30		546	20210507_3-10-8_slide3_sectionlast_L5_N3_BD_1.tif	2008-03-10	N1	D1	A	4	11	5	7	27
547		20210507_3-10-8_slide3_sectionlast_L2_N1_BD_1.tif	2008-03-10	L2	N1	D1	B	0	20	3	3	26		547	20210507_3-10-8_slide3_sectionlast_L5_N4_AD_1.tif	2008-03-10	N1	D1	B	4	11	1	5	21
548		20210507_3-10-8_slide3_sectionlast_L2_N1_BD_2.tif	2008-03-10	L2	N1	D2	B	0	5	4	8	17		548	20210507_3-10-8_slide3_sectionlast_L5_N4_BD_1.tif	2008-03-10	N1	D2	B	0	8	4	8	20
549		20210507_3-10-8_slide3_sectionlast_L2_N2_AD_1.tif	2008-03-10	L2	N2	D1	A	0	14	3	6	23		549	C:\Users\zarbalis\Desktop\20210115_DS_compiled\Boxes\20210113_DS\20210113_5-14-4_P21_slide3_sectiolast_L5_100x_1_v1_BD.tif	2008-03-10	N2	D1	A	1	12	0	5	18
550		20210507_3-10-8_slide3_sectionlast_L2_N2_BD_1.tif	2008-03-10	L2	N2	D1	B	7	14	6	4	31		550	C:\Users\zarbalis\Desktop\20210115_DS_compiled\Boxes\20210113_DS\20210113_5-14-4_P21_slide3_sectiolast_L5_100x_1_v2_AD.tif	2008-03-10	N2	D1	B	8	10	1	3	22
551		20210507_3-10-8_slide3_sectionlast_L5_N1_AD_1.tif	2008-03-10	L5	N1	D1	A	0	18	4	3	25		551	C:\Users\zarbalis\Desktop\20210115_DS_compiled\Boxes\20210114_DS\20210113_5-14-5_P21_slide2_section5_L5_100x_1_v1_BD.tif	2008-03-10	N1	D1	A	0	19	1	5	25
552		20210507_3-10-8_slide3_sectionlast_L5_N1_BD_1.tif	2008-03-10	L5	N1	D1	B	0	25	1	2	28		552	C:\Users\zarbalis\Desktop\20210115_DS_compiled\Boxes\20210114_DS\20210113_5-14-5_P21_slide2_section5_L5_100x_1_v2_BD.tif	2008-03-10	N1	D1	B	0	17	2	4	23
553		20210507_3-10-8_slide3_sectionlast_L5_N2_AD_1.tif	2008-03-10	L5	N2	D1	A	2	14	5	4	25		553	C:\Users\zarbalis\Desktop\20210115_DS_compiled\Boxes\20210114_DS\20210113_5-14-5_P21_slide2_section5_L5_100x_1_v3_AD.tif	2008-03-10	N2	D1	A	4	9	1	3	17
554		20210507_3-10-8_slide3_sectionlast_L5_N2_BD_1.tif	2008-03-10	L5	N2	D1	B	0	13	6	2	21		554	C:\Users\zarbalis\Desktop\20210115_DS_compiled\Boxes\20210114_DS\20210113_5-14-5_P21_slide2_section5_L5_100x_2_v1_BD.tif	2008-03-10	N2	D1	B	1	5	0	2	8
555		20210507_3-10-8_slide3_sectionlast_L5_N3_AD_1.tif	2008-03-10	L5	N3	D1	A	4	13	7	3	27		555	C:\Users\zarbalis\Desktop\20210115_DS_compiled\Boxes\20210114_DS\20210113_5-14-5_P21_slide2_section5_L5_100x_2_v2_AD.tif	2008-03-10	N3	D1	A	3	8	2	4	17
556		20210507_3-10-8_slide3_sectionlast_L5_N3_BD_1.tif	2008-03-10	L5	N3	D1	B	3	14	4	1	22		556	C:\Users\zarbalis\Desktop\20210115_DS_compiled\Boxes\20210114_DS\20210113_5-14-5_P21_slide2_section5_L5_100x_3_v1_AD.tif	2008-03-10	N3	D1	B	3	9	1	2	15
557	Not the best	20210507_3-10-8_slide3_sectionlast_L5_N4_AD_1.tif	2008-03-10	L5	N4	D1	A	3	14	3	4	24		557	C:\Users\zarbalis\Desktop\20210115_DS_compiled\Boxes\20210114_DS\20210113_5-14-5_P21_slide2_section5_L5_100x_3_v2_BD.tif	2008-03-10	N4	D1	A	3	9	1	4	17
558		20210507_3-10-8_slide3_sectionlast_L5_N4_BD_1.tif	2008-03-10	L5	N4	D1	B	8	15	5	4	32		558	C:\Users\zarbalis\Desktop\20210115_DS_compiled\Boxes\20210114_DS\20210113_5-14-5_P21_slide2_section5_L5_100x_3_v3_BD.tif	2008-03-10	N4	D1	B	2	15	2	3	22
570		20210601_5-14-4_slide2_sectionlast_L5_N1_BD_1.tif	2004-05-14	L5	N1	1	BD	2	13	4	2	21		570	20210601_5-14-4_slide2_sectionlast_L5_N1_BD_1.tif	2004-05-14	N1	1	BD	1	6	6	4	17
571		20210601_5-14-4_slide2_sectionlast_L5_N1_BD_2.tif	2004-05-14	L5	N1	2	BD	2	22	3	1	28		571	20210601_5-14-4_slide2_sectionlast_L5_N1_BD_2.tif	2004-05-14	N1	2	BD	4	14	2	1	21
572		20210601_5-14-4_slide2_sectionlast_L5_N2_AD_3.tif	2004-05-14	L5	N2	3	AD	3	13	3	3	22		572	20210601_5-14-4_slide2_sectionlast_L5_N2_AD_3.tif	2004-05-14	N2	3	AD	3	14	0	3	20
573		20210601_5-14-4_slide2_sectionlast_L5_N2_BD_1.tif	2004-05-14	L5	N2	1	BD	4	11	2	5	22		573	20210601_5-14-4_slide2_sectionlast_L5_N2_BD_1.tif	2004-05-14	N2	1	BD	5	6	0	4	15
574		20210601_5-14-4_slide2_sectionlast_L5_N2_BD_2.tif	2004-05-14	L5	N2	2	BD	0	12	3	3	18		574	20210601_5-14-4_slide2_sectionlast_L5_N2_BD_2.tif	2004-05-14	N2	2	BD	1	4	1	3	9
575		20210601_5-16-6_slide2_sectionfirst_L5_N1_BD_1.tif	2006-05-16	L5	N1	1	BD	1	5	10	1	17		575	20210601_5-16-6_slide2_sectionfirst_L5_N1_BD_1.tif	2006-05-16	N1	1	BD	0	7	1	1	9
576	very suspect - remove	20210601_5-16-6_slide2_sectionfirst_L5_N1_BD_2.tif	2006-05-16	L5	N1	2	BD	0	8	4	1	13		576	20210601_5-16-6_slide2_sectionfirst_L5_N1_BD_2.tif	2006-05-16	N1	2	BD	1	4	0	0	5
577		20210601_5-16-6_slide2_sectionfirst_L5_N2_AD_3.tif	2006-05-16	L5	N2	3	AD	2	20	3	2	27		577	20210601_5-16-6_slide2_sectionfirst_L5_N2_AD_3.tif	2006-05-16	N2	3	AD	3	11	4	1	19
578		20210601_5-16-6_slide2_sectionfirst_L5_N2_BD_1.tif	2006-05-16	L5	N2	1	BD	0	17	6	2	25		578	20210601_5-16-6_slide2_sectionfirst_L5_N2_BD_1.tif	2006-05-16	N2	1	BD	0	7	0	4	11
579		20210601_5-16-6_slide2_sectionfirst_L5_N2_BD_2.tif	2006-05-16	L5	N2	2	BD	1	16	5	1	23		579	20210601_5-16-6_slide2_sectionfirst_L5_N2_BD_2.tif	2006-05-16	N2	2	BD	2	9	1	2	14
580		20210601_5-16-8_slide2_sectionfurst_L5_N1_BD_1.tif	2008-05-16	L5	N1	1	BD	0	14	4	3	21		580	20210601_5-16-8_slide2_sectionfurst_L5_N1_BD_1.tif	2008-05-16	N1	1	BD	0	8	3	2	13
581		20210601_5-16-8_slide2_sectionfurst_L5_N1_BD_2.tif	2008-05-16	L5	N1	2	BD	1	16	8	1	26		581	20210601_5-16-8_slide2_sectionfurst_L5_N1_BD_2.tif	2008-05-16	N1	2	BD	2	10	1	1	14

## Sheet: Figure 6
															Corrected for dilution											Corrected for dilution
							Brain (nM)								Brain (nmol/g)
					Hepes Buffer*	dilution factor	Folic Acid	DHF	THF	CH-THF	5-MTHF	CHO-THF		ID	Folic Acid	DHF	THF	CH-THF	5-MTHF	CHO-THF		THF/5-MTHF		vial no	Animal ID	SAM (nmol/g)	SAH (nmol/g)	Cystathionine (nmol/g)	Methionine (nmol/g)	Betaine (nmol/L)	Choline (nmol/L)		SAM/SAH
							LOD <1	LOD <5	LOD<1	LOD<1	LOD<1	LOD <5
	#	ID	Left/right	Weight			ULOD >500	ULOD >500	ULOD >500	ULOD >500	ULOD >500	ULOD >500
	1	1-2-4	Right	19.3	250	13.9534	ND	4.48	34.38	19.77	64.61	ND		1-2-4	ND	0.0625111	0.479717	0.275858	0.901527	ND		0.532116		1	1-2-4	40.4	3.915	73	100.5	69.5	420		10.3193
	2	2-6-5	Right	26.3	250	10.5057	ND	6.89	102.54	37.71	126.62	ND		1-2-6	ND	0.134785	1.19727	0.464185	0.799747	ND		1.49706		3	1-1-4	46.9	3.325	68	123.5	59.5	388		14.1053
	3	1-1-4	Right	22.2	250	12.2613	ND	6.59	62.83	23.51	71.31	ND		1-1-4	ND	0.0808017	0.770375	0.288262	0.874351	ND		0.881083		4	1-1-7	52	3.09	62	155.5	53	492.5		16.8285
	4	1-1-7	Right	25.8	250	10.6899	ND	6.56	92.16	39.75	81.4	ND		1-1-7	ND	0.0701259	0.985183	0.424924	0.87016	ND		1.13219		10	1-2-6	39.8	4.34	89.2	137	92.6	699		9.17051
	5	2-7-10	Right	QNS	250	#VALUE!	QNS	QNS	QNS	QNS	QNS	QNS		1-6-6	ND	ND	1.45692	0.558541	1.49644	ND		0.973589		15	1-6-6	50.5	4.14	47.1	126	60.4	700		12.1981
	6	2-7-7	Right	15.3	250	17.3399	ND	<5	14.64	10.07	53.37	ND		1-1-5	ND	ND	0.543304	0.395549	1.16812	ND		0.465111		67	1-1-5	51	3.295	61	130.5	69.5	315.5		15.478
	7	1-2-5	Right	QNS	250	#VALUE!	QNS	QNS	QNS	QNS	QNS	QNS		1-1-6	ND	ND	0.346095	0.276843	1.00787	ND		0.343391		68	1-1-6	55.2	4.2	66.3	120	59.1	398		13.1429
	8	1-1-1	Right	not found	250	#VALUE!	QNS	QNS	QNS	QNS	QNS	QNS
	9	2-7-8	Right	QNS	250	#VALUE!	QNS	QNS	QNS	QNS	QNS	QNS
	10	1-2-6	Right	24.5	250	11.2041	ND	12.03	106.86	41.43	71.38	ND		2-6-5	ND	0.0723843	1.07725	0.39617	1.33023	ND		0.809825		2	2-6-5	38	3.5	47.85	109.5	79	481		10.8571
	11	2-7-11	Right	24.1	250	11.3734	ND	<5	63.81	27.94	78.66	ND		2-7-11	ND	ND	0.725739	0.317774	0.894635	ND		0.811213		6	2-7-7	45.3	3.33	62	191.5	74.5	369		13.6036
	12	2-6-8	Right	21.5	250	12.6279	ND	<5	41.91	22.64	76.64	ND		2-6-8	ND	ND	0.529236	0.285896	0.967803	ND		0.546842		11	2-7-11	40.9	4.38	79	210.5	111	321.5		9.3379
	13	2-6-7	Right	12.5	250	21	ND	<5	14.4	8.15	40.67	ND		2-6-7	ND	ND	0.3024	0.17115	0.85407	ND		0.354069		12	2-6-8	49.9	4.535	43.05	124	85	615		11.0033
	14	2-7-6	Right	13.8	250	19.1159	ND	<5	17.3	5.82	36.01	ND		2-7-6	ND	ND	0.330706	0.111255	0.688365	ND		0.480422		13	2-6-7	22.85	2.025	28.55	62	48.65	334.5		11.284
	15	1-6-6	Right	30.6	250	9.16993	ND	<5	158.88	60.91	163.19	ND		2-7-9	ND	ND	0.51715	0.214428	0.76006	ND		0.680407		14	2-7-6	35.7	3.33	76.5	205	82.5	483.5		10.7207
	16	2-7-9	Right	19.9	250	13.5628	ND	<5	38.13	15.81	56.04	ND		2-7-7	ND	ND	0.253856	0.174612	0.925429	ND		0.274311		16	2-7-9	47.6	3.595	64.5	209	71.5	377		13.2406
	17	3-10-7	Right	21.5	250	12.6279	ND	ND	27.71	10.68	80.21	ND
	18	3-9-7	Right	30	250	9.33333	ND	ND	57.37	24.07	138.82	ND
	19	3-9-10	Right	29.5	250	9.47458	ND	ND	59.22	14.31	115.71	ND		3-10-7	ND	ND	0.349919	0.134866	1.01288	ND		0.345468
	20	3-8-5	Right	36.8	250	7.79348	ND	ND	152.3	27.54	231.84	ND		3-9-7	ND	ND	0.535453	0.224653	1.29565	ND		0.413269		17	3-10-7	30.35	5.7	595	56	64.5	435		5.32456
	21	3-8-7	Right	30.8	250	9.11688	ND	ND	58.05	17.37	123.28	ND		3-9-10	ND	ND	0.561084	0.135581	1.0963	ND		0.511797		18	3-9-7	37.25	5	428	67.5	83.5	535		7.45
	22	3-8-9	Right	33.7	250	8.4184	ND	ND	85.45	17.77	157.56	ND		3-8-5	ND	ND	1.18695	0.214632	1.80684	ND		0.656919		19	3-9-10	47.2	5.05	515	86.5	92.5	595		9.34653
	23	3-9-11	Left	20.6	250	13.1359	ND	ND	39.8	8.76	102.58	ND		3-8-7	ND	ND	0.529235	0.15836	1.12393	ND		0.470879		20	3-8-5	33.55	5.4	655	65.5	88	610		6.21296
	24	3-10-10	Right	27.2	250	10.1912	ND	ND	51.12	27.71	119.06	ND		3-8-9	ND	ND	0.719352	0.149595	1.3264	ND		0.542333		21	3-8-7	31.45	4.8	650	66	61	565		6.55208
	25	3-9-9	Right	29.5	250	9.47458	ND	<5	50.35	17.46	131.85	ND		3-9-11	ND	ND	0.52281	0.115071	1.34748	ND		0.38799		22	3-8-9	30.95	4.61	650	66	62	665		6.71367
	26	3-10-6	Right	18	250	14.8889	ND	ND	1.69	2.17	20.04	ND		3-10-10	ND	ND	0.520973	0.282398	1.21336	ND		0.429363		23	3-9-11	40.85	4.135	468.5	78	61.5	525		9.87908
	27	3-8-6	Left	21.7	250	12.5207	ND	ND	26.94	8.93	103.12	ND		3-9-9	ND	ND	0.477045	0.165426	1.24922	ND		0.381873		24	3-10-10	40.8	4.31	496.5	70.5	76.5	466.5		9.46636
	28	3-10-9	Right	24	250	11.4167	ND	ND	35.82	7.49	111.52	ND		3-10-6	ND	ND	0.0251622	0.0323089	0.298373	ND		0.0843313		25	3-9-9	30.8	3.82	465.5	56.5	60	447		8.06283
	29	3-8-8	Right	29.8	250	9.38926	ND	<5	44.74	11.94	148.7	ND		3-8-6	ND	ND	0.337309	0.11181	1.29114	ND		0.261249		26	3-10-6	33	1.62	470.5	25.1	98.5	162.5		20.3704
	30	3-10-8	Right	29	250	9.62069	ND	ND	73.37	22.39	218.99	ND		3-10-9	ND	ND	0.408945	0.0855108	1.27319	ND		0.321198		27	3-8-6	32.5	5.25	600	70.5	64	810		6.19048
	31	3-9-8	Left	26.2	250	10.542	ND	ND	37.49	12.28	148.8	ND		3-8-8	ND	ND	0.420076	0.112108	1.39618	ND		0.300874		28	3-10-9	32.15	4.975	477.5	59	70	408.5		6.46231
	32	3-9-12	Right	26.8	250	10.3284	ND	<5	33.97	7.63	109.11	ND		3-10-8	ND	ND	0.70587	0.215407	2.10683	ND		0.335038		29	3-8-8	35.5	4.28	590	74.5	70	640		8.29439
	33	4-11-9	Left	27.7	250	10.0253	ND	ND	34.62	9.13	174.81	ND		3-9-8	ND	ND	0.395219	0.129456	1.56865	ND		0.251949		30	3-10-8	31.7	4.605	427.5	84	144	463.5		6.88382
	34	4-12-5	Left	37.6	250	7.64894	ND	<5	26.22	8.64	97.77	ND		3-9-12	ND	ND	0.350854	0.0788054	1.12693	ND		0.311337		31	3-9-8	40.7	4.51	463.5	68	78.5	484.5		9.02439
	35	4-13-10	Left	14.7	250	18.0068	ND	ND	8.22	ND	39.6	ND		3-9-16	ND	ND	0.513157	0.260337	1.59432	ND		0.321865		32	3-9-12	41.75	4.725	443.5	85	69	450.5		8.83598
	36	4-11-6	Left	28.5	250	9.77193	ND	ND	49.64	10.62	178.54	ND		3-9-18	ND	ND	0.477992	0.211378	1.34226	ND		0.356109		63	3-9-16	48.85	4.885	411	69	53.5	451		10
	37	4-12-8	Right	21.6	250	12.5741	ND	ND	28.16	7.96	122.2	ND		3-9-15	ND	ND	0.248535	0.154305	1.26819	ND		0.195976		64	3-9-18	52	4.455	484.5	74	48.15	386.5		11.6723
	38	4-13-9	Right	24	250	11.4167	ND	<5	49.32	11.11	116.38	ND		3-9-17	ND	ND	0.447513	0.201254	1.49207	ND		0.299928		65	3-9-15	43.55	4.575	366	74	53.5	530		9.51913
	39	4-12-6	Left	35.2	250	8.10227	ND	ND	86.03	13	226.15	ND		3-9-13	ND	ND	0.200403	0.150705	1.13535	ND		0.176512		66	3-9-17	44.7	5.8	426	52.5	53.5	386		7.7069
	40	4-13-8	Left	25.2	250	10.9206	ND	ND	44.73	7.63	126.91	ND		3-9-14	ND	ND	0.355743	0.197984	1.28744	ND		0.276318
	41	4-11-8	Right	34.6	250	8.22543	ND	ND	47.02	8.92	196.89	ND
	42	4-13-6	Right	30.4	250	9.22368	ND	<5	17.76	6.31	83.85	ND
	43	4-11-7	Right	32.5	250	8.69231	ND	<5	41.41	14.55	210.31	ND		4-11-9	ND	ND	0.347075	0.0915307	1.75252	ND		0.198044
	44	4-12-7	Right	26.6	250	10.3985	ND	ND	56.36	16.38	69.04	ND		4-12-5	ND	ND	0.200555	0.0660868	0.747836	ND		0.26818
	45	4-13-7	Right	27.7	250	10.0253	ND	4.62	44.37	11.7	179.87	ND		4-13-10	ND	ND	0.148016	ND	0.713069	ND		0.207576		33	4-11-9	42.5	4.715	411.5	84.5	95	459.5		9.01379
	46	4-12-9	Right	33.5	250	8.46269	ND	ND	54.57	13.46	164.66	ND		4-11-6	ND	ND	0.485079	0.103778	1.74468	ND		0.278033		34	4-12-5	46.2	1.81	247	87	41.7	250		25.5249
	47	5-15-2	Right	QNS	250		QNS	QNS	QNS	QNS	QNS	QNS		4-12-8	ND	ND	0.354086	0.10009	1.53655	ND		0.230442		35	4-13-10	56.5	5.65	277.5	127.5	65	645		10
	48	5-16-10	Right	22.3	250	12.2108	ND	ND	54.23	10.24	124.98	ND		4-13-9	ND	ND	0.56307	0.126839	1.32867	ND		0.423784		36	4-11-6	41	4.73	431.5	82	73	398		8.66808
	49	5-14-6	Right	21.6	250	12.5741	ND	ND	43.76	30.75	137.54	ND		4-12-6	ND	ND	0.697039	0.10533	1.83233	ND		0.380411		37	4-12-8	46.45	3.16	244	104	64.5	338.5		14.6994
	50	5-14-7	Right	24.9	250	11.0402	ND	ND	121.91	32.61	171.21	ND		4-13-8	ND	ND	0.48848	0.0833244	1.38594	ND		0.352454		38	4-13-9	29.9	3.1	210	87.2	37.6	453		9.64516
	51	5-15-3	Right	32.3	250	8.73994	ND	ND	128.73	42.1	156.6	ND		4-11-8	ND	ND	0.38676	0.0733709	1.61951	ND		0.238814		39	4-12-6	45.7	3.5	188.5	68.5	50.5	345		13.0571
	52	5-15-4	Right	27.7	250	10.0253	ND	ND	69.31	31.28	119.84	ND		4-13-6	ND	ND	0.163813	0.0582014	0.773406	ND		0.211807		40	4-13-8	43.85	3.955	232	97.5	79.5	570		11.0872
	53	5-16-6	Right	20	250	13.5	ND	ND	31.52	15.73	94.28	ND		4-11-7	ND	ND	0.359948	0.126473	1.82808	ND		0.1969		41	4-11-8	40.3	4.145	414.5	76	57	420		9.72256
	54	5-16-7	Right	32.4	250	8.71605	ND	ND	105.43	55.6	162.37	ND		4-12-7	ND	ND	0.586059	0.170327	0.717912	ND		0.816338		42	4-13-6	44.7	1.785	216.5	72	62.5	275		25.042
	55	5-14-10	Right	30.9	250	9.09061	ND	ND	165.8	69.79	184.37	ND		4-13-7	ND	0.0463168	0.444821	0.117296	1.80325	ND		0.246678		43	4-11-7	39.15	4.63	429.5	70	98	390		8.45572
	56	5-14-9	Right	37.2	250	7.72043	ND	ND	446.88	189.98	267.94	ND		4-12-9	ND	ND	0.461809	0.113908	1.39347	ND		0.33141		44	4-12-7	43.4	5.4	271	162	64.5	535		8.03704
	57	5-14-8	Right	17.3	250	15.4509	ND	ND	29.09	10.86	57.78	ND												45	4-13-7	38.05	4.045	219	82	69.5	590		9.40667
	58	5-15-5	Right	40	250	7.25	ND	8.18	317.3	71.02	185.31	ND												46	4-12-9	48.4	3.75	262.5	86	49.75	359.5		12.9067
	59	5-15-1	Right	23.1	250	11.8225	ND	ND	48.04	22.6	85.97	ND
	60	5-15-2	Right	23.1	250	11.8225	ND	ND	30.91	23.18	93.54	ND		5-16-10	ND	ND	0.66219	0.125038	1.5261	ND		0.433909		48	5-16-10	39.1	3.055	56	117.5	76	497		12.7987
	61	5-16-8	Right	QNS	250		QNS	QNS	QNS	QNS	QNS	QNS		5-14-6	ND	ND	0.550241	0.386653	1.72944	ND		0.318162		49	5-14-6	39.2	3.195	58	133	52	510		12.2692
	62	5-16-9	Right	17.8	250	15.0449	ND	ND	31.63	20.72	70.25	ND		5-14-7	ND	ND	1.34591	0.36002	1.89019	ND		0.71205		50	5-14-7	39.6	3.875	67.5	163.5	83	382		10.2194
	63	3-9-16	Right	27.3	250	10.1575	ND	<5	50.52	25.63	156.96	ND		5-15-3	ND	ND	1.12509	0.367951	1.36867	ND		0.822031		51	5-15-3	45.6	3.045	49	165	57	389.5		14.9754
	64	3-9-18	Right	29.5	250	9.47458	ND	ND	50.45	22.31	141.67	ND		5-15-4	ND	ND	0.694852	0.31359	1.20143	ND		0.578354		52	5-15-4	39.9	3.305	71.5	156	79.5	486		12.0726
	65	3-9-15	Right	20	250	13.5	ND	ND	18.41	11.43	93.94	ND		5-16-6	ND	ND	0.42552	0.212355	1.27278	ND		0.334323		53	5-16-6	35.6	3.45	44.5	113	32.6	500		10.3188
	66	3-9-17	Right	28.6	250	9.74126	ND	<5	45.94	20.66	153.17	ND		5-16-7	ND	ND	0.918933	0.484612	1.41522	ND		0.649319		54	5-16-7	47.2	3.45	61	112	80.5	630		13.6812
	67	1-1-5	Right	22.5	250	12.1111	ND	ND	44.86	32.66	96.45	ND		5-14-10	ND	ND	1.50722	0.634434	1.67604	ND		0.899279		55	5-14-10	47.15	3.36	58	157	63.5	403		14.0327
	68	1-1-6	Right	16.1	250	16.528	ND	ND	20.94	16.75	60.98	ND		5-14-9	ND	ND	3.45011	1.46673	2.06861	ND		1.66784		56	5-14-9	47.6	3.92	69	125	74.5	384		12.1429
	69	3-9-13	Left	23.8	250	11.5042	ND	ND	17.42	13.1	98.69	ND		5-14-8	ND	ND	0.449466	0.167796	0.892751	ND		0.503461		57	5-14-8	42.3	3.59	57.5	173.5	101	476		11.7827
	70	3-9-14	Left	25.4	250	10.8425	ND	<5	32.81	18.26	118.74	ND		5-15-5	ND	0.059305	2.30043	0.514895	1.3435	ND		1.71227		58	5-15-5	42	3.455	70	146.5	76.5	396.5		12.1563
														5-15-1	ND	ND	0.567953	0.267189	1.01638	ND		0.5588		59	5-15-1	45.65	3.965	56	147.5	79.5	555		11.5132
														5-15-2	ND	ND	0.365434	0.274046	1.10588	ND		0.330447		60	5-15-2	43.6	3.23	75	137.5	67.5	650		13.4985
														5-16-9	ND	ND	0.475872	0.311731	1.05691	ND		0.450249		62	5-16-9	46.45	3.47	62.5	112	69.5	421		13.3862
																								69	3-9-13	45.95	4.54	465	64.5	46.25	565		10.1211
																								70	3-9-14	24.2	5.62	537	67.7	45.9	594		4.30605

## Sheet: Figure 7
Project Title:	Mouse Autism Project
PI:	Ralph Green / Konstantinos Zarbalis
Center:	UC Davis
Submission date:	2021-08-23
		Brain Methylation Metabolites (nmol/g)								Brain Folate (nmol/g)									MMA nmol/g)			tHcy (nmol/g)
Baylor ID	Animal ID	SAM	SAH	MET	CYSTA	BET	CHO		Animal ID	Folic Acid	DHF	THF	CH-THF	CH2-THF	5-MTHF	CHO-THF		Animal ID			Animal ID
1	1-1-11	28.3	4.17	158	44.1	10.15	605		1-1-11	ND	ND	0.254181	ND	ND	0.0544289	ND		1-1-11	ND		1-1-11	1.6
2	1-1-5	26.2	5.1	178	34.7	3.345	529		1-1-5	ND	0.0524066	0.72583	0.0341747	ND	0.67852	ND		1-1-5	ND		1-1-5	1.26
3	1-1-6	25.1	4.31	237	35.2	3.64	394		1-1-6	ND	ND	0.815232	ND	ND	0.188432	ND		1-1-6	ND		1-1-6	1.13
4	1-1-9	29.8	5.68	112	50.5	3.21	655		1-1-9	ND	ND	0.464382	ND	ND	0.182873	ND		1-1-9	ND		1-1-9	1.16
5	1-2-4	28.4	3.99	179	43.6	3.045	653		1-2-4	ND	ND	0.534788	ND	ND	0.425624	ND		1-2-4	ND		1-2-4	0.981
6	1-3-3	27.9	4.01	124	43.4	4.15	724		1-3-3	ND	ND	0.58802	ND	ND	0.321237	ND		1-3-3	ND		1-3-3	1.44
7	1-3-4	31.9	4.7	197	350	5.75	786		1-3-4	ND	0.0967901	2.22629	ND	ND	0.794937	ND		1-3-4	ND		1-3-4	2.53
8	1-3-5	30.1	4.73	109	101	4.77	833		1-3-5	ND	ND	0.673733	ND	ND	0.466016	ND		1-3-5	ND		1-3-5	1.29
9	1-3-6	33.5	6.33	233	49.7	3.95	1200		1-3-6	ND	ND	0.432462	ND	ND	0.167283	ND		1-3-6	ND		1-3-6	1.43
																					Mean	1.42456
10	2-4-2	38	3.19	170	50.7	3.425	401		2-4-2	ND	0.0199078	0.352493	ND	ND	0.196809	ND		2-4-2	ND		2-4-2	QNS
11	2-6-11	27.5	8.78	247	36.6	4.785	1130		2-6-11	ND	0.0318554	0.505132	ND	ND	0.416841	ND		2-6-11	ND		2-6-11	1.22
12	2-6-3	24.8	6.02	189	48.6	4.33	886		2-6-3	ND	ND	0.519359	ND	ND	0.118882	ND		2-6-3	ND		2-6-3	1.3
13	2-6-4	26.1	4.67	196	43.4	3.965	708		2-6-4	ND	ND	0.369806	ND	ND	0.109869	ND		2-6-4	ND		2-6-4	1.16
14	2-6-8	29.9	6.68	261	41.7	3.075	866		2-6-8	ND	ND	0.422118	ND	ND	0.0994143	ND		2-6-8	ND		2-6-8	1.31
15	2-6-9	26.6	5.29	234	40.5	3.18	751		2-6-9	ND	ND	0.441761	ND	ND	0.189498	ND		2-6-9	ND		2-6-9	1.17
																					Mean	1.232
16	3-10-1	23.7	6.17	111	123	5.4	870		3-10-1	ND	ND	0.285931	ND	ND	0.179997	ND		3-10-1	34.2		3-10-1	1.52
17	3-10-10	26.7	5.29	73.2	136	3.72	753		3-10-10	ND	ND	0.314354	ND	ND	0.254114	ND		3-10-10	278		3-10-10	1.79
18	3-10-2	30.9	5.8	159	311	3.215	692		3-10-2	ND	ND	0.333113	ND	ND	0.256932	ND		3-10-2	11.6		3-10-2	1.97
19	3-8-3	29.5	2.16	120	203	4.25	169		3-8-3	ND	ND	0.0217627	ND	ND	0.163068	ND		3-8-3	5.13		3-8-3	QNS
20	3-8-3	28.4	2.65	137	157	3.635	137		3-8-3	ND	ND	0.0474285	0.0209148	ND	0.114157	ND		3-8-3	3.96		3-8-3	QNS
21	3-8-4	27.9	7.7	166	140	4.02	942		3-8-4	ND	ND	0.33104	0.0645284	ND	0.322434	ND		3-8-4	15.3		3-8-4	3.75
22	3-8-5	25	6.55	164	121	5.8	845		3-8-5	ND	ND	0.301445	ND	ND	0.198335	ND		3-8-5	55.3		3-8-5	1.81
23	3-9-3	28.8	2.07	118	92.1	4.645	172		3-9-3	ND	ND	0.0678308	ND	ND	0.117052	ND		3-9-3	5.22		3-9-3	QNS
24	3-9-4	24.5	6.66	122	106	4.495	697		3-9-4	ND	ND	0.412646	ND	ND	0.247513	ND		3-9-4	ND		3-9-4	1.62
																					Mean	2.07667
25	4-11-10	28.5	5.43	118	404	3.46	793		4-11-10	ND	ND	0.479608	ND	ND	0.298407	ND		4-11-10	236		4-11-10	QNS
26	4-11-11	25.1	4.99	85.8	192	3.63	854		4-11-11	ND	ND	0.301524	ND	ND	0.27895	ND		4-11-11	228		4-11-11	1.88
27	4-11-12	24.4	5.75	119	117	4.08	950		4-11-12	ND	ND	0.338562	0.0286539	ND	0.330554	ND		4-11-12	400		4-11-12	1.26
28	4-11-7	25.7	8.37	151	123	3.59	1050		4-11-7	ND	ND	0.344034	ND	ND	0.204876	ND		4-11-7	ND		4-11-7	1.2
29	4-11-8	27.7	5.6	179	123	3.915	845		4-11-8	ND	ND	0.272986	ND	ND	0.213299	ND		4-11-8	ND		4-11-8	1.07
30	4-11-9	18.6	6.83	144	154	4.36	756		4-11-9	ND	ND	1.17297	ND	ND	0.523812	ND		4-11-9	9.02		4-11-9	1.57
31	4-12-3	28.1	2.54	144	131	4.135	180		4-12-3	ND	ND	0.0370728	0.0159656	ND	0.146693	ND		4-12-3	53.1		4-12-3	QNS
32	4-12-4	23.2	6.57	172	155	5.3	852		4-12-4	ND	ND	0.665984	ND	ND	0.317155	ND		4-12-4	15.1		4-12-4	1.86
33	4-13-10	21.5	7.81	107	130	4.57	1100		4-13-10	ND	ND	0.41562	ND	ND	0.440103	ND		4-13-10	114		4-13-10	1.99
34	4-13-11	31.6	9.23	146	119	4.035	1200		4-13-11	ND	ND	0.354014	ND	ND	0.251227	ND		4-13-11	142		4-13-11	1.37
35	4-13-12	25.2	6.06	108	104	4.675	928		4-13-12	ND	ND	0.340184	ND	ND	0.323205	ND		4-13-12	180		4-13-12	11.6
36	4-13-3	22.3	7.05	142	73.6	4.19	834		4-13-3	ND	ND	0.7447	ND	ND	0.272787	ND		4-13-3	ND		4-13-3	1.16
37	4-13-8	26.8	5.23	123	148	3.94	994		4-13-8	ND	ND	0.443101	ND	ND	0.382578	ND		4-13-8	125		4-13-8	3.21
38	4-13-9	23.8	6.47	98.3	128	3.175	974		4-13-9	ND	0.064879	0.732894	0.00946384	ND	0.628978	ND		4-13-9	116		4-13-9	2.02
																					Mean	2.51583
39	5-14-2	32.6	2.8	165	44	3.57	284		5-14-2	ND	ND	0.102221	0.0694316	ND	0.120238	ND		5-14-2	ND		5-14-2	QNS
40	5-14-3	24.1	7.45	174	23.2	4.42	1020		5-14-3	ND	ND	0.603875	ND	ND	0.199695	ND		5-14-3	ND		5-14-3	1.13
41	5-14-6	28.2	7.44	194	37.5	3.18	1260		5-14-6	ND	ND	1.10212	ND	ND	0.154764	ND		5-14-6	14.4		5-14-6	1.48
42	5-14-7	32.8	7.09	192	162	6.2	1620		5-14-7	ND	ND	0.836852	ND	ND	0.326926	ND		5-14-7	ND		5-14-7	4.06
43	5-15-1	30.3	6.4	360	64.5	3	964		5-15-1	ND	ND	0.438241	ND	ND	0.112534	ND		5-15-1	4.47		5-15-1	2.13
44	5-16-4	23	4.88	165	31.8	3.725	721		5-16-4	ND	ND	0.694578	ND	ND	0.235817	ND		5-16-4	ND		5-16-4	2.16
45	5-16-5	22.8	9.48	221	45.7	3.6	1070		5-16-5	ND	0.0279432	1.01728	0.0122351	ND	0.338276	ND		5-16-5	ND		5-16-5	QNS
																					Mean	2.192

## Sheet: S.Figure 1
	1 set immuno (2 brains per group)
	2 set immuno
	3 set immuno
	4 set
	5 set
																	average per brain
		images			Brn2 UL	Brn2 DL	Brn2 (total)	Ctip2	Tbr1	Brn2/Ctip2	Brn2/Tbr1	Brn2/(Ctip2+Tbr1)	% Brn2 UL	%Brn2 DL				Brn2 UL	Brn2 DL	Brn2_total	Ctip2	Tbr1	Brn2/Ctip2	Brn2/Tbr1	Brn2/(Ctip2+Tbr1)	% Brn2 UL	%Brn2 DL
	2	Brain1_3_1__slide1_section7b	2		97	98	195	57	148	3.42105	1.31757	0.95122	49.7436	50.2564		1)	Brain1_3_1	97	98	195	57	148	3.42105	1.31757	0.95122	49.7436	50.2564
	4	Brain1_3_3_slide1_section9b	4		124	94	218	65	190	3.35385	1.14737	0.854902	56.8807	43.1193		2)	Brain1_3_3	124	94	218	65	190	3.35385	1.14737	0.854902	56.8807	43.1193
	2	P0_Brain_1_1_2_slide3_section5b	2		148	11	159	62	252	2.56452	0.630952	0.506369	93.0818	6.91824		3)	P0_Brain_1_1_2	157.667	11	159	62	252	2.56452	0.630952	0.506369	93.0818	6.91824
	5	P0_Brain_1_1_2_slide3_section6b	5		158	32	190	70	244	2.71429	0.778689	0.605096	83.1579	16.8421		4)	P0_Brain_1_3_2	141	84	225	46	202	4.8913	1.11386	0.907258	62.6667	37.3333
	7	P0_Brain_1_1_2_slide3_section7b	7		167	104	271	57	214	4.75439	1.26636	1	61.6236	38.3764		5)	P0_Brain_1_1_3	153.333	137	290.333	71.3333	219.333	4.08374	1.32403	0.997925	53.1218	46.8782
		P0_Brain_1_3_2_slide4_section7a			141	84	225	46	202	4.8913	1.11386	0.907258	62.6667	37.3333
		P0_Brain_1_1_3_slide4_section4b	35	35	165	143	308	74	250	4.16216	1.232	0.950617	53.5714	46.4286
		P0_Brain_1_1_3_slide4_section5a	32	32	165	165	330	68	218	4.85294	1.51376	1.15385	50	50
		P0_Brain_1_1_3_slide4_section7b	38	38	130	103	233	72	190	3.23611	1.22632	0.889313	55.794	44.206
																		Brn2 UL	Brn2 DL	Brn2_total	Ctip2	Tbr1	Brn2/Ctip2	Brn2/Tbr1	Brn2/(Ctip2+Tbr1)	% Brn2 UL	%Brn2 DL
	3	Brain2_7_3_slide1_section13a	3		102	169	271	45	225	6.02222	1.20444	1.0037	37.6384	62.3616		1)	Brain2_7_3	102	169	271	45	225	6.02222	1.20444	1.0037	37.6384	62.3616
	4	P0_Brain_2_6_2_slide2_section7b	4		101	73	174	59	169	2.94915	1.02959	0.763158	58.046	41.954		2)	P0_Brain_2_6_2	86	99	185	62	171	2.98227	1.08127	0.793344	47.1352	52.8648
	6	P0_Brain_2_6_2_slide2_section8a	6		71	125	196	65	173	3.01538	1.13295	0.823529	36.2245	63.7755		3)	P0_Brain_2_7_2_bad	103	192	295	62	177	4.75806	1.66667	1.23431	34.9153	65.0847
																4)	P0_Brain_2_7_1	205.5	111.5	317	65.5	194	4.86054	1.65649	1.22768	64.8181	35.1819
	3	P0_Brain_2_7_2_slide4_section12a_bad	3		103	192	295	62	177	4.75806	1.66667	1.23431	34.9153	65.0847		5)	P0_Brain_2_7_5	38	75	113	43	156	2.62791	0.724359	0.567839	33.6283	66.3717
		P0_Brain_2_7_1_slide4_section4a			200	115	315	61	216	5.16393	1.45833	1.13718	63.4921	36.5079		6)	P0_Brain_2_6_1	115	198.333	313.333	49.3333	214.333	6.47581	1.49428	1.21088	37.0982	62.9018
		P0_Brain_2_7_1_slide4_section6a			211	108	319	70	172	4.55714	1.85465	1.31818	66.1442	33.8558
		P0_Brain_2_7_5_slide4_section5b	34	34	38	75	113	43	156	2.62791	0.724359	0.567839	33.6283	66.3717
		P0_Brain_2_6_1_slide1_section10a_RGB	31	31	106	147	253	55	238	4.6	1.06303	0.863481	41.8972	58.1028
		P0_Brain_2_6_1_slide1_section10b_RGB	21	21	105	229	334	43	218	7.76744	1.53211	1.27969	31.4371	68.5629
		P0_Brain_2_6_1_slide1_section7a_bis_RGB	30	30	134	219	353	50	187	7.06	1.8877	1.48945	37.9603	62.0397
																		Brn2 UL	Brn2 DL	Brn2_total	Ctip2	Tbr1	Brn2/Ctip2	Brn2/Tbr1	Brn2/(Ctip2+Tbr1)	% Brn2 UL	%Brn2 DL
	6	Brain3_9_1_slide4_section6b	6		120	146	266	54	210	4.92593	1.26667	1.00758	45.1128	54.8872		1)	Brain3_9_1	120	146	266	54	210	4.92593	1.26667	1.00758	45.1128	54.8872
	8	Brain3_8_2_slide4_section8a	8		132	195	327	54	206	6.05556	1.58738	1.25769	40.367	59.633		2)	Brain3_8_2	132	195	327	54	206	6.05556	1.58738	1.25769	40.367	59.633
		P0_brain3_8_3	#REF!	#REF!	134	94	228	45	246	5.06667	0.926829	0.783505	58.7719	41.2281		3)	P0_brain3_8_3	134	94	228	45	246	5.06667	0.926829	0.783505	58.7719	41.2281
		P0_Brain_3_8_1_slide1_section7a			107	216	323	47	180	6.87234	1.79444	1.42291	33.1269	66.8731		4)	P0_Brain_3_8_1	126	237	363	45.5	187.5	8.01572	1.93056	1.55455	34.5535	65.4465
		P0_Brain_3_8_1_slide1_section8a			145	258	403	44	195	9.15909	2.06667	1.68619	35.9801	64.0199		5)	P0_Brain_3_10_2	83.3333	118	201.333	60	171.333	3.39034	1.17153	0.868781	42.2209	57.7791
		P0_Brain_3_10_2_slide1_section4b_RGB	28	28	83	135	218	53	176	4.11321	1.23864	0.951965	38.0734	61.9266		6)	P0_Brain_3_10_5	98.6667	147	245.667	58.3333	176.667	4.25589	1.39028	1.04615	40.1619	59.8381
		P0_Brain_3_10_2_slide1_section7a_RGB.tif	14	14	77	139	216	68	180	3.17647	1.2	0.870968	35.6481	64.3519		7)	P0_Brain_3_8_4	99	134.8	233.8	55.8	176.4	4.22469	1.34338	1.0111	42.4616	57.5384
		P0_Brain_3_10_2_slide1_section7b_RGB	11	11	90	80	170	59	158	2.88136	1.07595	0.78341	52.9412	47.0588
		P0_Brain_3_10_5_slide1_section8a_RGB.tif	20	20	99	158	257	52	177	4.94231	1.45198	1.12227	38.5214	61.4786
		P0_Brain_3_10_5_slide1_section8b_RGB	26	26	91	140	231	57	175	4.05263	1.32	0.99569	39.3939	60.6061
		P0_Brain_3_10_5_slide1_section9b_RGB	17	17	106	143	249	66	178	3.77273	1.39888	1.02049	42.5703	57.4297
		P0_Brain_3_8_4_slide1_section6b_RGB	3	3	82	171	253	53	176	4.77358	1.4375	1.1048	32.4111	67.5889
		P0_Brain_3_8_4_slide1_section7a_bis_RGB	19	19	116	92	208	56	143	3.71429	1.45455	1.04523	55.7692	44.2308
		P0_Brain_3_8_4_slide1_section8a_RGB	10	10	145	101	246	49	224	5.02041	1.09821	0.901099	58.9431	41.0569
		P0_Brain_3_8_4_slide1_section8b_bis_RGB	5	5	91	168	259	66	169	3.92424	1.53254	1.10213	35.1351	64.8649
		P0_Brain_3_8_4_slide1_section8b_RGB	7	7	61	142	203	55	170	3.69091	1.19412	0.902222	30.0493	69.9507
																		Brn2 UL	Brn2 DL	Brn2_total	Ctip2	Tbr1	Brn2/Ctip2	Brn2/Tbr1	Brn2/(Ctip2+Tbr1)	% Brn2 UL	%Brn2 DL
	7	Brain4_11_4_slide4_section7b	7		161	139	300	46	207	6.52174	1.44928	1.18577	53.6667	46.3333			Brain4_11_4	161	139	300	46	207	6.52174	1.44928	1.18577	53.6667	46.3333
	1	Brain4_11_3_slide4_section7a	1		147	109	256	41	236	6.2439	1.08475	0.924188	57.4219	42.5781			Brain4_11_3	147	109	256	41	236	6.2439	1.08475	0.924188	57.4219	42.5781
		P0_brain4_13_4	#REF!	#REF!	139	184	323	67	202	4.8209	1.59901	1.20074	43.0341	56.9659			P0_brain4_13_4	139	184	323	67	202	4.8209	1.59901	1.20074	43.0341	56.9659
		P0_Brain_4_12_1_slide4_section5a			75	12	87	54	216	1.61111	0.402778	0.322222	86.2069	13.7931			P0_Brain_4_12_1	126	116	242	56	218	4.32143	1.11009	0.883212	52.0661	47.9339
		P0_Brain_4_12_1_slide4_section7b			126	116	242	56	218	4.32143	1.11009	0.883212	52.0661	47.9339			P0_Brain_4_11_2	128	121.333	249.333	58.6667	179	4.3299	1.38534	1.04292	51.3929	48.6071
		P0_Brain_4_11_2_slide4_section3b	33	33	157	149	306	53	206	5.77358	1.48544	1.18147	51.3072	48.6928			P0_Brain_4_13_3	95	188.333	283.333	52.3333	171.667	5.5834	1.66435	1.25813	34.7018	65.2982
		P0_Brain_4_11_2_slide4_section5b	37	37	121	96	217	57	165	3.80702	1.31515	0.977477	55.7604	44.2396			P0_Brain_4_13_5	176.5	198.5	551.5	62.5	203.5	8.78339	2.70727	2.06596	31.9374	36.1252
		P0_Brain_4_11_2_slide4_section6b	39	39	106	119	225	66	166	3.40909	1.35542	0.969828	47.1111	52.8889			P0_Brain_4_13_1	173	161	507	53	215	9.56604	2.35814	1.89179	34.1223	31.7554
		P0_Brain_4_13_3_slide1_section5b_RGB	4	4	90	114	204	60	120	3.4	1.7	1.13333	44.1176	55.8824			P0_Brain_4_12_3	200	178.5	578.5	59.5	223	9.96078	2.59877	2.0568	34.5852	30.8295
		P0_Brain_4_13_3_slide1_section6b_RGB	9	9	116	221	337	47	185	7.17021	1.82162	1.45259	34.4214	65.5786
		P0_Brain_4_13_3_slide1_section8a_RGB	6	6	79	230	309	50	210	6.18	1.47143	1.18846	25.5663	74.4337
																		Brn2 UL	Brn2 DL	Brn2_total	Ctip2	Tbr1	Brn2/Ctip2	Brn2/Tbr1	Brn2/(Ctip2+Tbr1)	% Brn2 UL	%Brn2 DL
	5	Brain5_16_3_slide1_section10b	5		199	154	353	53	214	6.66038	1.64953	1.3221	56.3739	43.6261		1)	Brain5_16_3	199	154	353	53	214	6.66038	1.64953	1.3221	56.3739	43.6261
	9	Brain5_14_2_slide4_section8a	9		95	157	252	56	204	4.5	1.23529	0.969231	37.6984	62.3016		2)	Brain5_14_2	95	157	252	56	204	4.5	1.23529	0.969231	37.6984	62.3016
	1	P0_Brain_5_16_1_slide4_section4b	1		71	109	180	58	137	3.10345	1.31387	0.923077	39.4444	60.5556		3)	P0_Brain_5_16_1	71	109	180	58	137	3.10345	1.31387	0.923077	39.4444	60.5556
		P0_Brain_5_16_5_slide1_section6a_beaut			173	188	361	43	199	8.39535	1.81407	1.49174	47.9224	52.0776		4)	P0_Brain_5_16_5	187	193.333	380.333	56.6667	214	6.89787	1.78174	1.41034	49.1335	50.8665
		P0_Brain_5_16_5_slide1_section8a_beaut			201	202	403	67	213	6.01493	1.89202	1.43929	49.8759	50.1241		5)	P0_Brain_5_14_5	64.3333	145.667	210	55.6667	164.333	3.77147	1.27899	0.955032	31.4378	68.5622
		P0_Brain_5_16_5_slide1_section8b_beaut			187	190	377	60	230	6.28333	1.63913	1.3	49.6021	50.3979
		P0_Brain_5_14_5_slide4_section4a	31	31	49	187	236	59	170	4	1.38824	1.03057	20.7627	79.2373
		P0_Brain_5_14_5_slide4_section6a	30	30	74	110	184	49	145	3.7551	1.26897	0.948454	40.2174	59.7826
		P0_Brain_5_14_5_slide4_section6b	36	36	70	140	210	59	178	3.55932	1.17978	0.886076	33.3333	66.6667

## Sheet: S.Figure 2
																									P21 thickness of the layers
	P21 thickness of the layers
			THICKNESS																							image
		image												COUNTS				density for 100um			density for 100um average per brain				083121_TIFF_LAMINATION_Brn2_488_Ctip2_594_ANTIGEN_RETRIVAL_TIFF		Brn2	Tbr1			average per brain		Brn2	Tbr1	Total
	083121_TIFF_LAMINATION_Brn2_488_Ctip2_594_ANTIGEN_RETRIVAL_TIFF		Brn2	Ctip 5-6	total		Area layer 2-3	Area layer 5-6																		Brain_1_2_2_slide_1_section3b	302	360	803		G1	Brain_1_2_2_slide_1_section3b	275.286	289.286	716.857
														Brn2	Ctip2_5	Ctip2_6	Ctip_Tot	Brn2 density layer2-4	Ctip density			Brn2 density layer2-4	Ctip density			Brain_1_2_2_slide_1_section4a	285	299	727			20211009_1-2-1_P21_slide1_section4a	252.286	255.286	664.143
		20211009_1-2-1_P21_slide1_section7a	254	244	646		127000	122000					1-2-1_P21_slide1_section7a	605	96	276	372	47.6378	30.4918		1-2-1_P21_slide1_section7a	48.9988	31.6847			Brain_1_2_2_slide_1_section4b	292	303	759			102121_Brn2_Novus_set2_Brain1_slide_section4a	294.75	330.125	793.25
		20211009_1-2-1_P21_slide1_section8b	253	256	655		126500	128000					1-2-1_P21_slide1_section8b	574	112	315	427	45.3755	33.3594		Brain_1_2_2_slide_1_section5a	51.4	38.3571			Brain_1_2_2_slide_1_section5a	300	280	705			110921_Brn2_Novus_2days1ab_14um_Brain_1_3_1_slide7_section7a	290.667	298.333	767
		20211009_1-2-1_P21_slide1_section9a	236	266	635		118000	133000					1-2-1_P21_slide1_section9a	637	97	318	415	53.9831	31.203		20211203_1-3-2_slide3_section8b	52.9518	30.0671			Brain_1_2_2_slide_1_section5b	257	290	702			Brain_1_2_2_slide_1_section7b	256.5	260.5	670.5
																					Brain1_slide_section11a	37.9095	23.9934			Brain_1_2_2_slide_1_section6a	247	246	645			20211203_1-3-2_slide3_section8b	332	298	760
													1-1-1_slide6_section5b	591	86	301	387				Brain1_slide_section8a	34.5623	26.6818			Brain_1_2_2_slide_1_section6b	244	247	677			110921_Brn2_Novus_2days1ab_20um_Brain_1_1_8_slide4_section5a	236.5	252.5	669.5
													1-1-2_slide8_section8b	717	75	316	391				20um_Brain_1_1_8_slide4_section5b_recount	51.639	37.6288
		Brain_1_2_2_slide_1_section5a	300	280	705		150000	140000					1-2-2_slide2_section5a	771	132	405	537	51.4	38.3571												G2	102121_Brn2_Novus_set2_20um_Brain2_slide_section8a	233.667	275	663
		20211203_1-3-2_slide3_section8b	332	298	760		166000	149000					1-3-2_slide3_section8b	879	124	324	448	52.9518	30.0671		2-4-4_P21_slide1_section6b	40.0743	29.4051									Brain_2_6_2_slide_7_section5a	284	272.571	737.286
																					20um_Brain_2_4_1_slide8_section7a	49.186	37.737			20211009_1-2-1_P21_slide1_section4a	263	247	675			110921_Brn2_Novus_2days1ab_20um_Brain_2_4_1_slide8_section4a	365.167	310.667	847.5
		102121_Brn2_Novus_set2_Brain1_slide_section11a	292	331	783		146000	165500					Brain1_slide_section11a	597	82	311	393	40.8904	23.7462		20um_Brain_2_4_3_slide4_section7b	31.1917	26.1538			20211009_1-2-1_P21_slide1_section6b	266	291	697			110921_Brn2_Novus_2days1ab_20um_Brain_2_4_3_slide4_section7b	386	351	889
		102121_Brn2_Novus_set2_Brain1_slide_section11b	280	316	727		140000	158000					Brain1_slide_section11b	489	83	300	383	34.9286	24.2405		20um_Brain_2_6_1_slide6_section5a	45.1033	33.6639			20211009_1-2-1_P21_slide1_section7a	254	244	646			110921_Brn2_Novus_2days1ab_20um_Brain_2_6_1_slide6_section5a	248.333	247.333	645.333
													Brain1_slide_section3a	477	131	463	594				2_6_2_slide4_section9b_best	43.7393	31.5163			20211009_1-2-1_P21_slide1_section7b	231	266	687			20211009_2-4-4_P21_slide1_section7b	321.833	360.333	874.833
													Brain1_slide_section4a	579	134	376	510									20211009_1-2-1_P21_slide1_section8a
		102121_Brn2_Novus_set2_Brain1_slide_section6a_bad	334	378	967		167000	189000					Brain1_slide_section6a_bad	379	127	370	497	22.6946	26.2963		20211009_3_P21_slide1_section3a	38.6971	28.703			20211009_1-2-1_P21_slide1_section8b	253	256	655		G3	Brain_3_8_1_slide_2_section3a	345.2	333.8	865.6
		102121_Brn2_Novus_set2_Brain1_slide_section8a	278	313	731		139000	156500					Brain1_slide_section8a	528	132	338	470	37.9856	30.0319		Brn2_Novus_Brain3-10-5slide_section9b_gfp30	45.6769	35.8453			20211009_1-2-1_P21_slide1_section9a	236	266	635			102121_Brn2_Novus_set2_14um_Brain3_slide_section9a	266.25	265.25	676.5
		102121_Brn2_Novus_set2_Brain1_slide_section8b	280	324	783		140000	162000					Brain1_slide_section8b	461	84	303	387	32.9286	23.8889		20211201_3-8-2_slide1_section7a	55.1786	34.1026			20211009_1-2-1_P21_slide1_section9b	263	217	654			20211009_3_P21_slide1_section3a	374.333	297.333	837
		102121_Brn2_Novus_set2_Brain1_slide_section9a	256	308	741		128000	154000					Brain1_slide_section9a	544	99	304	403	42.5	26.1688		110921_Brn2_Novus_2days1ab_20um_Brain_3_9_2_slide3_section5a	44.964	33.7671									20211202_3-9-1_slide7_section8a	311.5	365.5	825.5
		102121_Brn2_Novus_set2_Brain1_slide_section9b	279	262	679		139500	131000					Brain1_slide_section9b	512	95	259	354	36.7025	27.0229		20211202_3-9-1_slide7_section8a	49.3151	28.338			102121_Brn2_Novus_set2_Brain1_slide_section3a						Brn2_Novus_Brain3-10-5slide_section9b_gfp30	308.6	263.4	737.192
																										102121_Brn2_Novus_set2_Brain1_slide_section4a						20211201_3-8-2_slide1_section7a	224	234	610
		110921_Brn2_Novus_2days1ab_20um_Brain_1_1_8_slide4_section5a	221	271	688		110500	135500					20um_Brain_1_1_8_slide4_section5a_recount	601	136	329	465	54.3891	34.3173		Brain4-3-1_slide5_section4b	36.73	30			102121_Brn2_Novus_set2_Brain1_slide_section5a	359	409	935			110921_Brn2_Novus_2days1ab_20um_Brain_3_9_2_slide3_section4a	287.333	296.333	736
		110921_Brn2_Novus_2days1ab_20um_Brain_1_1_8_slide4_section5b	252	234	651		126000	117000					20um_Brain_1_1_8_slide4_section5b_recount	616	146	333	479	48.8889	40.9402		14um_4days_dry_Brain_4_12_2_slide1_section7	43.8842	25.0703			102121_Brn2_Novus_set2_Brain1_slide_section6a_bad	334	378	967
																					14um_Brain_4_11_3_slide2_section5a	37.9141	32.6718			102121_Brn2_Novus_set2_Brain1_slide_section8a	278	313	731		G4
																					4-13-7_slide4_section3b	37.9141	32.6718			102121_Brn2_Novus_set2_Brain1_slide_section8b	280	324	783			Brain_4_11_2_slide_1_section3a	296.5	370.667	832.667
		110921_Brn2_Novus_2days1ab_14um_Brain_1_3_1_slide7_section7a	274	343	793																4-13-6_slide3_section5a_30_region_becauseofstaining	49.6039	37.8729			102121_Brn2_Novus_set2_Brain1_slide_section9a	256	308	741			20211201_4-13-7_slide4_section3b	244	305	716
		110921_Brn2_Novus_2days1ab_14um_Brain_1_3_1_slide7_section9a	327	298	810																Brn2_Novus_Brain4-11-3slide7_section5a_beaut	46.7731	34.8632			102121_Brn2_Novus_set2_Brain1_slide_section9b	279	262	679			20211202_4-13-6_slide3_section5a_30_region_becauseofstaining	282.5	254.5	703.5
		110921_Brn2_Novus_2days1ab_14um_Brain_1_3_1_slide7_section9b	271	254	698																Brn2_Novus_Brain4-12-2slide5_section9b	47.6515	34.823			102121_Brn2_Novus_set2_Brain1_slide_section11a	292	331	783			Brn2_Novus_Brain4-11-3slide7_section1a_1_5_wired	308.375	268.625	741
																										102121_Brn2_Novus_set2_Brain1_slide_section11b	280	316	727			Brn2_Novus_Brain4-12-2slide5_section4a	253.8	249.9	653.6
																					5_P21_slide1_section7a	44.0187	28.6247									110921_Brn2_Novus_2days1ab_14um_Brain_4_11_3_slide2_section5a	313	256.667	764.333
																					Brain5-16-8_slide2_section7a	43.5564	32.2185			110921_Brn2_Novus_2days1ab_14um_Brain_1_3_1_slide7_section7a	274	343	793			102121_Brn2_Novus_set2_Brain4-3-1_slide5_section4b	273.5	274	699.5
																					5-14-1_slide1_section7a	47.92	31.6484			110921_Brn2_Novus_2days1ab_14um_Brain_1_3_1_slide7_section9a	327	298	810			20211009_4_P21_slide1_section8a	246.667	275.167	678.333
																					5-16-2_slide6_section4a	53.3594	36.1314			110921_Brn2_Novus_2days1ab_14um_Brain_1_3_1_slide7_section9b	271	254	698			110921_Brn2_Novus_20um_Brain_4_11_2_slide4_section6a	235.333	291.333	693.667
																					5-15-2_slide5_section5a_beaut	71.9324	47.9986
																					20um_Brain_5_16_3_slide8_section3b	48.7665	28.8007			20211203_1-2-2_slide2_section5a	248	278	681		G5	20211203_5-15-2_slide5_section5a_beaut	228.333	239.333	593.667
																										Brain_1_2_2_slide_1_section7b	265	243	660			20211201_5-14-1_slide1_section7a	250	273	670
														Brn2	Ctip2_5	Ctip2_6	Ctip_Tot	Brn2 density layer2-4	Ctip density													20211201_5-16-2_slide6_section4a	245	286	678
		20211009_2-4-4_P21_slide1_section4a	315	382	909		157500	191000					2-4-4_P21_slide1_section4a	570	152	446	598	36.1905	31.3089							20211203_1-3-2_slide3_section8b	332	298	760			20211009_5_P21_slide1_section3a	296.5	337.5	794.667
		20211009_2-4-4_P21_slide1_section6b	323	367	891		161500	183500					2-4-4_P21_slide1_section6b	646	136	416	552	40	30.0817													110921_Brn2_Novus_2days1ab_20um_Brain_5_16_3_slide8_section3a	273.222	303.889	741.778
		20211009_2-4-4_P21_slide1_section7a	269	291	791		134500	145500					2-4-4_P21_slide1_section7a	540	119	299	418	40.1487	28.7285							110921_Brn2_Novus_2days1ab_20um_Brain_1_1_8_slide4_section5a	221	271	688			102121_Brn2_Novus_set2_Brain5-16-8_slide2_section4b	305	271.333	686
																										110921_Brn2_Novus_2days1ab_20um_Brain_1_1_8_slide4_section5b	252	234	651
		110921_Brn2_Novus_2days1ab_20um_Brain_2_4_1_slide8_section6a	406	328	893		203000	164000					20um_Brain_2_4_1_slide8_section6a	936	145	416	561	46.1084	34.2073
		110921_Brn2_Novus_2days1ab_20um_Brain_2_4_1_slide8_section7a	349	300	826		174500	150000					20um_Brain_2_4_1_slide8_section7a	912	160	459	619	52.2636	41.2667
		110921_Brn2_Novus_2days1ab_20um_Brain_2_4_3_slide4_section7b	386	351	889		193000	175500					20um_Brain_2_4_3_slide4_section7b	602	120	339	459	31.1917	26.1538
		110921_Brn2_Novus_2days1ab_20um_Brain_2_6_1_slide6_section5a	239	274	655		119500	137000					20um_Brain_2_6_1_slide6_section5a	571	116	326	442	47.7824	32.2628
		110921_Brn2_Novus_2days1ab_20um_Brain_2_6_1_slide6_section7a	231	231	611		115500	115500					20um_Brain_2_6_1_slide6_section7a	490	122	283	405	42.4242	35.0649
		110921_Brn2_Novus_2days1ab_Brain_2_6_2_slide4_section9b_best	294	263	711		147000	131500					Brain_2_6_2_slide4_section10a_best	689	113	298	411	46.8707	31.2548
		110921_Brn2_Novus_2days1ab_Brain_2_6_2_slide4_section10a_best	329	270	763		164500	135000					2_6_2_slide4_section9b_best	668	99	330	429	40.6079	31.7778
		110921_Brn2_Novus_2days1ab_20um_Brain_2_6_1_slide6_section8b	275	237	670
		Brain_2_6_2_slide_7_section5a	259	311	781		129500	155500
		Brain_2_6_2_slide_7_section6a	265	263	733		132500	131500
		Brain_2_6_2_slide_7_section6b	246	297	754		123000	148500
		Brain_2_6_2_slide_7_section7a	283	247	702		141500	123500
		Brain_2_6_2_slide_7_section9a	312	257	717		156000	128500
		102121_Brn2_Novus_set2_20um_Brain2_slide_section2a
		102121_Brn2_Novus_set2_20um_Brain2_slide_section2b	248	307	722		124000	153500
		102121_Brn2_Novus_set2_20um_Brain2_slide_section3a	220	273	622		110000	136500
		102121_Brn2_Novus_set2_20um_Brain2_slide_section8a	233	245	645		116500	122500
														Brn2	Ctip2_5	Ctip2_6	Ctip_Tot	Brn2 density layer2-4	Ctip density
		20211009_3_P21_slide1_section3a	268	365	799		134000	182500					Brain3_slide_section3a	619	128	444	572	46.194	31.3425
		20211009_3_P21_slide1_section3b	265	373	786		132500	186500					Brain3_slide_section3b	529	121	436	557	39.9245	29.866
		20211009_3_P21_slide1_section4a_lyvin_set	271	322	743		135500	161000					Brain3_slide_section4a_bad	385	87	250	337	28.4133	20.9317
		20211009_3_P21_slide1_section8a	234	262	684		117000	131000					Brain3_slide_section8a	471	91	337	428	40.2564	32.6718
													Brain3_slide_section9a	508	86	327	413
		Brn2_Novus_Brain3-10-5slide_section9b_gfp30	235	237	645.96		117500	118500					Brn2_Novus_Brain3-10-5slide_section9b_gfp30	626	120	301	421	53.2766	35.5274
		Brn2_Novus_Brain3-10-9_slide7_section5b_2	384	300	859		192000	150000					Brn2_Novus_Brain3-10-9_slide7_section5b_2	730	131	420	551	38.0208	36.7333
		Brn2_Novus_Brain3-10-9_slide7_section7b_gfp26_6	450	309	897		225000	154500					Brn2_Novus_Brain3-10-9_slide7_section7b_gfp26_6	1029	129	416	545	45.7333	35.2751
		Brain_3_8_1_slide_2_section2a	340	379	887		170000	189500
		Brain_3_8_1_slide_2_section3a	263	398	930		131500	199000					3_10_6_P21_slide1_section5a	685	129	375	504	52.0913	25.3266
		Brain_3_8_1_slide_2_section6a	369	282	837		184500	141000
		Brain_3_8_1_slide_2_section8a	361	320	812		180500	160000					3_P21_slide1_section8a	586	120	312	432		27
		Brain_3_8_1_slide_2_section8b	393	290	862		196500	145000					3_P21_slide1_section8b	526	98	372	470		32.4138
		102121_Brn2_Novus_set2_14um_Brain3_slide_section3a	324	338	787		162000	169000
		102121_Brn2_Novus_set2_14um_Brain3_slide_section3b	254	250	654		127000	125000
		102121_Brn2_Novus_set2_14um_Brain3_slide_section8a	249	225	638		124500	112500
		102121_Brn2_Novus_set2_14um_Brain3_slide_section9a	238	248	627		119000	124000
		20211201_3-8-2_slide1_section7a	224	234	610		112000	117000					3-8-2_slide1_section7a	618	84	315	399	55.1786	34.1026
													3-8-2_slide1_section7a	637	99	314	413
		110921_Brn2_Novus_2days1ab_20um_Brain_3_9_2_slide3_section5a	278	292	719		139000	146000					20um_Brain_3_9_2_slide3_section5a	625	137	356	493	44.964	33.7671
		20211202_3-9-1_slide7_section8a	292	355	798		146000	177500					3-9-1_slide7_section8a	720	104	399	503	49.3151	28.338
																		Brn2 density layer2-4	Ctip density
													4_11_1P21_slide1_section10a	650	104	295	399
		20211009_4_P21_slide1_section8b	223	247	645		111500	123500					4_P21_slide1_section10b	688	176	357	533	61.704	43.1579
		20211009_4_P21_slide1_section10a	228	221	604		114000	110500					4_P21_slide1_section11b_bis	653	122	356	478	57.2807	43.2579
		102121_Brn2_Novus_set2_Brain4-3-1_slide5_section4b	263	250	667		131500	125000					Brain4-3-1_slide5_section4b	483	89	286	375	36.73	30
		20211009_4_P21_slide1_section10b	251	257	673		125500	128500					14um_4days_dry_Brain_4_12_2_slide1_section7	529	78	250	328	42.1514	25.5253
		20211009_4_P21_slide1_section11b_bis	235	260	631		117500	130000					14um_4days_dry_Brain_4_12_2_slide1_section8a	536	68	252	320	45.617	24.6154
		110921_Brn2_Novus_2days1ab_14um_Brain_4_11_3_slide2_section5a	326	262	786		163000	131000					14um_Brain_4_11_3_slide2_section5a	618	90	338	428	37.9141	32.6718
		20211201_4-13-7_slide4_section3b	244	305	716		122000	152500					4-13-7_slide4_section3b	636	111	292	403	52.1311	26.4262
													4-13-7_slide4_section3b	622	143	310	453
		20211202_4-13-6_slide3_section5a_30_region_becauseofstaining	295	247	692		147500	123500					4-13-6_slide3_section5a_30_region_becauseofstaining	728	119	363	482	49.3559	39.0283
		20211202_4-13-6_slide3_section6a	270	262	715		135000	131000					4-13-6_slide3_section6a	673	111	370	481	49.8519	36.7176
		Brn2_Novus_Brain4-11-3slide7_section5a_beaut	359	253	800		179500	126500					Brn2_Novus_Brain4-11-3slide7_section5a_beaut	745	101	386	487	41.5042	38.498
		Brn2_Novus_Brain4-11-3slide7_section5b_beaut	253	252	678		126500	126000					Brn2_Novus_Brain4-11-3slide7_section5b_beaut	752	98	355	453	59.4466	35.9524
		Brn2_Novus_Brain4-11-3slide7_section6a_beaut	355	273	808		177500	136500					Brn2_Novus_Brain4-11-3slide7_section6a_beaut	572	83	350	433	32.2254	31.7216
		Brn2_Novus_Brain4-11-3slide7_section6b_beaut	286	253	713		143000	126500					Brn2_Novus_Brain4-11-3slide7_section6b_beaut	771	105	316	421	53.9161	33.2806
		Brn2_Novus_Brain4-12-2slide5_section5a	290	286	714		145000	143000					Brn2_Novus_Brain4-12-2slide5_section5a	601	120	343	463	41.4483	32.3776
		Brn2_Novus_Brain4-12-2slide5_section5b	231	296	671		115500	148000					Brn2_Novus_Brain4-12-2slide5_section5b	609	107	409	516	52.7273	34.8649
		Brn2_Novus_Brain4-12-2slide5_section6a	248	242	645		124000	121000					Brn2_Novus_Brain4-12-2slide5_section6a	641	105	318	423	51.6935	34.9587
		Brn2_Novus_Brain4-12-2slide5_section9b	266	220	629		133000	110000					Brn2_Novus_Brain4-12-2slide5_section9b	595	88	320	408	44.7368	37.0909
		102121_Brn2_Novus_set2_Brain4-3-1_slide5_section6a_sus	284	298	732		142000	149000
		Brn2_Novus_Brain4-12-2slide5_section4a	304	287	741
		Brn2_Novus_Brain4-12-2slide5_section7b	226	216	612
		Brn2_Novus_Brain4-12-2slide5_section8A_BAD	238	241	631
		Brn2_Novus_Brain4-12-2slide5_section9a	239	227	583
		Brn2_Novus_Brain4-12-2slide5_section10b	276	275	694
		110921_Brn2_Novus__Brain_4_12_2_slide1_section8b	220	209	616
		110921_Brn2_Novus_2days1ab_14um_Brain_4_11_3_slide2_section5b	256	265	674
		110921_Brn2_Novus_2days1ab_14um_Brain_4_11_3_slide2_section6a	357	243	833
		Brain_4_11_2_slide_1_section2a	284	470	919		142000	235000
		Brain_4_11_2_slide_1_section3a	300	387	826		150000	193500
		Brain_4_11_2_slide_1_section3b	338	407	922		169000	203500
		Brain_4_11_2_slide_1_section4a	279	323	745		139500	161500
		Brain_4_11_2_slide_1_section4b	304	401	872		152000	200500
		Brain_4_11_2_slide_1_section5a	274	236	712		137000	118000
		110921_Brn2_Novus_20um_Brain_4_11_2_slide4_section6a	231	332	741
		110921_Brn2_Novus_20um_Brain_4_11_2_slide4_section6b	253	276	696
		110921_Brn2_NovusBrain_4_12_2_slide1_section7b	222	266	644
		20211009_4_P21_slide1_section7a	280	329	772
		20211009_4_P21_slide1_section8a	263	337	745
																		Brn2 density layer2-4	Ctip density
													5_16_1_P21_slide1_section4b	617	131	436	567
		20211009_5_P21_slide1_section7a	277	287	706		138500	143500					5_P21_slide1_section7a	598	92	307	399	43.1769	27.8049
		20211009_5_P21_slide1_section8b	251	252	674		125500	126000					5_P21_slide1_section8b	563	95	276	371	44.8606	29.4444
		102121_Brn2_Novus_set2_Brain5-16-8_slide2_section10b	305	249	651		152500	124500					Brain5-16-8_slide2_section10b	745	97	300	397	48.8525	31.8876
		102121_Brn2_Novus_set2_Brain5-16-8_slide2_section4b	320	297	710		160000	148500					Brain5-16-8_slide2_section4b	615	117	345	462	38.4375	31.1111
		102121_Brn2_Novus_set2_Brain5-16-8_slide2_section7a	290	268	697		145000	134000					Brain5-16-8_slide2_section7a	629	91	360	451	43.3793	33.6567
		20211201_5-14-1_slide1_section7a	250	273	670		125000	136500					5-14-1_slide1_section7a	599	105	327	432	47.92	31.6484
													5-14-1_slide1_section7a	577	123	341	464
		110921_Brn2_Novus_2days1ab_20um_Brain_5_16_3_slide8_section4a	256	274	670		128000	137000					5-16-2_slide6_section4a	683	121	374	495	53.3594	36.1314
													5-16-2_slide6_section4a	758	114	419	533
		20211203_5-15-2_slide5_section5a_beaut	213	247	616		106500	123500					5-15-2_slide5_section5a_beaut	786	139	401	540	73.8028	43.7247
		20211203_5-15-2_slide5_section6a_beaut	232	224	569		116000	112000					5-15-2_slide5_section6a_beaut	810	152	426	578	69.8276	51.6071
		20211203_5-15-2_slide5_section6b	240	247	596		120000	123500					5-15-2_slide5_section6b	866	145	456	601	72.1667	48.664
		Brain_5_16_3_slide_2_section3b	312	345	826		156000	172500					20um_Brain_5_16_3_slide8_section3b	655	121	312	433	41.9872	25.1014
		Brain_5_16_3_slide_2_section4a	229	272	700		114500	136000					20um_Brain_5_16_3_slide8_section4a	636	130	312	442	55.5459	32.5

## Sheet: S.FIgure 3 
TUNEL P0 14um sections														Cleaved casp3 immunostaining
Proteinase K tretatement 2ug/ml														P0, 14um sections
20 ug/ml is too aggressive, tissue is severly damaged
							average per brain				average per brain_organized			antibodies
1set_test		TUNEL+												1 Ab		Vendor, conc	2 Ab	Vendor, conc
	Brain 4_11_3 s11b	117					Brain4_11_3	157			Brain1_3_2	90.5		Brn2
	Brain 4_11_3 s11a	116									Brain1_1_2	76		Tbr1
	Brain 4_11_3 s10b	148									Brain1_3_1	85.6667		Cleaved casp3
	Brain 4_11_3 s10a	247									Brain1_3_3	114					Casp3+	Casp3+ Tbr1+	Casp3+ Brn2+	Total Casp3+	Casp3Brn2/Casp3Tbr1				Average per brain
											Brain1_1_3	77.3333		May5_pt4	1	P0_Brn2-488-Tbr1-647-Casp3-594_B1_1_3_slide1_sec5a_20x_large	20	8	2	30	0.25						Casp3+	Casp3+ Tbr1+	Casp3+ Brn2+	Total Casp3+	Casp3Brn2/Casp3Tbr1
														May5_pt4	1	P0_Brn2-488-Tbr1-647-Casp3-594_B1_1_3_slide1_section5b-20x_01	5	1	0	6						1_1_3	51	17	12.5	80.5	0.741758
	Brain 1_3_2 s9a bis	63		Brain 1_3_2 s9a	83.5		Brain1_3_2	90.5			Brain 2_6_1	155.5		May5_pt4	1	P0_Brn2-488-Tbr1-647-Casp3-594_B1_1_3_slide1_section5b-20x_02	7	1	3	11						1_1_2	11	6	3	20	0.5
	Brain 1_3_2 s9a	104												May5_pt4	1	P0_Brn2-488-Tbr1-647-Casp3-594_B1_1_3_slide1_section5b-20x_03	3	3	5	11						1_3_1	26	11	26	63	2.87059
	Brain 1_3_2 s8a	81		Brain 1_3_2 s8a	97.5						Brain3_10_5	105		May5_pt4	1	P0_Brn2-488-Tbr1-647-Casp3-594_B1_1_3_slide1_section5b-20x_04	5	3	3	11						1_3_2	16	7	6.5	29.5	0.95
	Brain 1_3_2 s8a bis	114													1	1_1_3 sect 5b total	35	13	10	58	0.769231
														May8_pt5	1	P0_Brn2-488-Tbr1-647-Casp3-594_B1_1_3_slide1_section4a-20x_001	8	5	3	16						4_11_3	9	3.5	30.5	43	9.4
2 set														May8_pt5	1	P0_Brn2-488-Tbr1-647-Casp3-594_B1_1_3_slide1_section4a-20x_002	2	1	1	4						4_12_2	17	1.5	17	35.5	11.5
	Brain1_1_2s6a	78					Brain1_1_2	76			Brain4_11_3	157		May8_pt5	1	P0_Brn2-488-Tbr1-647-Casp3-594_B1_1_3_slide1_section4a-20x_003	10	2	1	13						4_15_1	18	7	40.5	65.5	6
	Brain1_1_2s6b	74					Brain 2_6_1	155.5			Brain 4_11_2	190		May8_pt5	1	P0_Brn2-488-Tbr1-647-Casp3-594_B1_1_3_slide1_section4a-20x_004	12	0	0	12						4_12_3	30.5	8	30	68.5	4.03636
							Brain3_10_5	105			Brain 4_13_1	96.5		May8_pt5	1	P0_Brn2-488-Tbr1-647-Casp3-594_B1_1_3_slide1_section4a-20x_005	13	0	0	13						4_13_1	34.5	8	33	42	4.15873
	Brain 2_6_1s6a	196					Brain 4_11_2	190			Brain 4_12_1	164		May8_pt5	1	1_1_3 sect 4a total	67	21	15	103	0.714286					4_11_3	29.5	11.5	49.5	90.5	4.11667
	Brain 2_6_1s7a	115					Brain5_16_1	96.6667			Brain 4_13_4	143.25														4_13_2	12	1	21	36	21
															1	P0_Brn2-488-Tbr1-647-Casp3-594_B1_1_3_s1_sect3b-20x_zoom179_5x6001	5	0	8	13	#DIV/0!		to check again			4_13_3	23.5	12.5	54	90	6.3
	Brain3_10_5_s6a	102												May 11_pt8 G1	1	P0_Brn2-488-Tbr1-647-Casp3-594_B1_1_2_slide4_section8b-20x_001	8	0	0	8
	Brain3_10_5_s6b	62									Brain5_16_1	96.6667		May 11_pt8 G1	1	P0_Brn2-488-Tbr1-647-Casp3-594_B1_1_2_slide4_section8b-20x_002	1	0	1	2
	Brain3_10_5_s5b	145												May 11_pt8 G1	1	P0_Brn2-488-Tbr1-647-Casp3-594_B1_1_2_slide4_section8b-20x_003	0	0	0	0
	Brain3_10_5_s5a	111												May 11_pt8 G1	1	P0_Brn2-488-Tbr1-647-Casp3-594_B1_1_2_slide4_section8b-20x_004	0	3	2	5
														May 11_pt8 G1	1	P0_Brn2-488-Tbr1-647-Casp3-594_B1_1_2_slide4_section8b-20x_005	2	3	0	5
	Brain 4_11_2_s7a	307												May 11_pt8 G1	1	1_1_2 sect 8b total	11	6	3	20	0.5
	Brain 4_11_2_s6a	176												May 11_pt8 G1
	Brain 4_11_2_s4a	87												May 11 pt 8 G1	1	P0_Brn2-488-Tbr1-647-Casp3-594_B1_3_1_slide3_section7a-20x_001	1	2	1	4
														May 11 pt 8 G1	1	P0_Brn2-488-Tbr1-647-Casp3-594_B1_3_1_slide3_section7a-20x_002	2	2	8	12
	Brain5_16_1_s7a	83												May 11 pt 8 G1	1	P0_Brn2-488-Tbr1-647-Casp3-594_B1_3_1_slide3_section7a-20x_003	7	0	2	9
	Brain5_16_1_s6b	115												May 11 pt 8 G1	1	P0_Brn2-488-Tbr1-647-Casp3-594_B1_3_1_slide3_section7a-20x_004	8	1	3	12
	Brain5_16_1_s5a	92												May 11 pt 8 G1	1	P0_Brn2-488-Tbr1-647-Casp3-594_B1_3_1_slide3_section7a-20x_005	6	0	5	11			check again not finished
														May 11 pt 8 G1	1	total 1-3-1 7a	24	5	19	48	3.8
3 set
	Brain1_3_1_s5a	114					Brain1_3_1	85.6667	107.5					May 11 pt 8 G1	1	P0_Brn2-488-Tbr1-647-Casp3-594_B1_3_1_slide3_section8b-20x_001	4	0	5	9			2 of brn2 no nucleus
	Brain1_3_1_s6b	42					Brain1_3_3	114						May 11 pt 8 G1	1	P0_Brn2-488-Tbr1-647-Casp3-594_B1_3_1_slide3_section8b-20x_002	6	6	10	22
	Brain1_3_1s_7b	101					Brain1_1_3	77.3333						May 11 pt 8 G1	1	P0_Brn2-488-Tbr1-647-Casp3-594_B1_3_1_slide3_section8b-20x_002 bis	3	5	9	17						4_15_1 no outlier
							Brain 4_13_1	96.5						May 11 pt 8 G1	1	P0_Brn2-488-Tbr1-647-Casp3-594_B1_3_1_slide3_section8b-20x_003	14	11	12	37
	Brain1_3_3_s11a	114					Brain 4_12_1	164						May 11 pt 8 G1	1	P0_Brn2-488-Tbr1-647-Casp3-594_B1_3_1_slide3_section8b-20x_004	7	1	7	15
	Brain1_3_3_s10b	137					Brain 4_13_4	143.25						May 11 pt 8 G1	1	P0_Brn2-488-Tbr1-647-Casp3-594_B1_3_1_slide3_section8b-20x_005	too far
	Brain1_3_3_sx	91												May 11 pt 8 G1	1	total 1-3-1 8b	28	17	33	78	1.94118
														May 11 pt 8 G1	1	P0_Brn2-488-Tbr1-647-Casp3-594_B1_3_2_slide1_section9a-20x_001	4	0	2	6	#DIV/0!
	Brain1_1_3_s_5b	70												May 11 pt 8 G1	1	P0_Brn2-488-Tbr1-647-Casp3-594_B1_3_2_slide1_section9a-20x_002	0	3	0	3	0
	Brain1_1_3_s_6a	105												May 11 pt 8 G1	1	P0_Brn2-488-Tbr1-647-Casp3-594_B1_3_2_slide1_section9a-20x_003	3	1	0	4	0
	Brain1_1_3_s_6b	57												May 11 pt 8 G1	1	P0_Brn2-488-Tbr1-647-Casp3-594_B1_3_2_slide1_section9a-20x_004	4	0	2	6	#DIV/0!
	Brain 4_13_1_s6b	78		Brain 4_13_1_s6b	96.5									May 11 pt 8 G1	1	1_3_2 9a	11	4	4	19	1
	Brain 4_13_1_s6b bis	115												May 11 pt 8 G1	1	P0_Brn2-488-Tbr1-647-Casp3-594_B1_3_2_slide1_section10a-20x_001	7	6	0	13
														May 11 pt 8 G1	1	P0_Brn2-488-Tbr1-647-Casp3-594_B1_3_2_slide1_section10a-20x_002	4	3	1	8
	Brain 4_12_1_s5a	164												May 11 pt 8 G1	1	P0_Brn2-488-Tbr1-647-Casp3-594_B1_3_2_slide1_section10a-20x_003	8	1	4	13
														May 11 pt 8 G1	1	P0_Brn2-488-Tbr1-647-Casp3-594_B1_3_2_slide1_section10a-20x_004	2	0	4	6
														May 11 pt 8 G1	1	P0_Brn2-488-Tbr1-647-Casp3-594_B1_3_2_slide1_section10a-20x_005	0	0	0	0
	Brain 4_13_4_s10b	103	staining didn't work well											May 11 pt 8 G1	1	1_3_2 10a	21	10	9	40	0.9
	Brain 4_13_4_s9b	163	staining didn't work well
	Brain 4_13_4_s9a	166	staining didn't work well											2023-05-01	4	P0_Brn2-488-Tbr1-647-Casp3-594_Brain4_11_3_slide1_section10-lar	5	2	22	29	11
	Brain 4_13_4_s4a	141	staining ok											2023-05-01	4	P0_Brn2-488-Tbr1-647-Casp3-594_B4_11_3_slide1_section12b_biss	13	5	39	57	7.8
														2023-05-01	4	P0_Brn2-488-Tbr1-647-Casp3-594_B4_11_3_slide1_section12b_biss	3	0	18	21			recounts not considered
														May3_pt3	4	P0_Brn2-488-Tbr1-647-Casp3-594_B4_12_2_slide4_sect8a_lr	16	2	22	40	11
														May3_pt3	4	P0_Brn2-488-Tbr1-647-Casp3-594_B4_12_2_slide4_sect10a_20x_lr_	18	1	12	31	12		not very good image
														May12_pt9 G4	4	P0_Brn2-488-Tbr1-647-Casp3-594_B4_15_1_slide3_section2b_001	1	0	0	1
														May12_pt9 G4	4	P0_Brn2-488-Tbr1-647-Casp3-594_B4_15_1_slide3_section2b_002	6	4	4	14
														May12_pt9 G4	4	P0_Brn2-488-Tbr1-647-Casp3-594_B4_15_1_slide3_section2b_003	7	1	4	12
														May12_pt9 G4	4	4_15_1 2b	14	5	8	27	1.6	not considered
														May12_pt9 G4	4	P0_Brn2-488-Tbr1-647-Casp3-594_B4_15_1_slide3_section3b_001	7	3	6	16
														May12_pt9 G4	4	P0_Brn2-488-Tbr1-647-Casp3-594_B4_15_1_slide3_section3b_002	5	2	11	18
														May12_pt9 G4	4	P0_Brn2-488-Tbr1-647-Casp3-594_B4_15_1_slide3_section3b_003	4	1	5	10
														May12_pt9 G4	4	P0_Brn2-488-Tbr1-647-Casp3-594_B4_15_1_slide3_section3b_004	10	1	7	18
														May12_pt9 G4	4	P0_Brn2-488-Tbr1-647-Casp3-594_B4_15_1_slide3_section3b_005	4	1	7	12
														May12_pt9 G4	4	4_15_1 3b	30	8	36	74	4.5
														May12_pt9 G4
														May12_pt9 G4	4	P0_Brn2-488-Tbr1-647-Casp3-594_B4_15_1_slide3_section5b_001	3	3	10	16
														May12_pt9 G4	4	P0_Brn2-488-Tbr1-647-Casp3-594_B4_15_1_slide3_section5b_002	0	2	11	13
														May12_pt9 G4	4	P0_Brn2-488-Tbr1-647-Casp3-594_B4_15_1_slide3_section5b_003	3	0	15	18
														May12_pt9 G4	4	P0_Brn2-488-Tbr1-647-Casp3-594_B4_15_1_slide3_section5b_004	0	1	9	10
														May12_pt9 G4	4	4_15_1 5b	6	6	45	57	7.5
														May 16 pt11 G4	4	P0_Brn2-488-Tbr1-647-Casp3-594_B4_12_3_slide1_section3b_001	0	0	5	5
														May 16 pt11 G4	4	P0_Brn2-488-Tbr1-647-Casp3-594_B4_12_3_slide1_section3b_002	12	0	4	16
														May 16 pt11 G4	4	P0_Brn2-488-Tbr1-647-Casp3-594_B4_12_3_slide1_section3b_003	10	3	9	22
														May 16 pt11 G4	4	P0_Brn2-488-Tbr1-647-Casp3-594_B4_12_3_slide1_section3b_004	3	6	3	12
														May 16 pt11 G4	4	P0_Brn2-488-Tbr1-647-Casp3-594_B4_12_3_slide1_section3b_005	3	2	6	11
														May 16 pt11 G4	4	P0_Brn2-488-Tbr1-647-Casp3-594_B4_12_3_slide1_section3b_006	0	0	9	9
														May 16 pt11 G4	4	4_12_3 3b	28	11	36	75	3.27273
														May 16 pt11 G4	4	P0_Brn2-488-Tbr1-647-Casp3-594_B4_12_3_slide1_section7b_001
														May 16 pt11 G4	4	P0_Brn2-488-Tbr1-647-Casp3-594_B4_12_3_slide1_section7b_001 bis	3	0	2	5
														May 16 pt11 G4	4	P0_Brn2-488-Tbr1-647-Casp3-594_B4_12_3_slide1_section7b_002	8	2	2	12
														May 16 pt11 G4	4	P0_Brn2-488-Tbr1-647-Casp3-594_B4_12_3_slide1_section7b_003	9	3	2	14
														May 16 pt11 G4	4	P0_Brn2-488-Tbr1-647-Casp3-594_B4_12_3_slide1_section7b_004	8	0	11	19
														May 16 pt11 G4	4	P0_Brn2-488-Tbr1-647-Casp3-594_B4_12_3_slide1_section7b_005	5	0	7	12
														May 16 pt11 G4	4	P0_Brn2-488-Tbr1-647-Casp3-594_B4_12_3_slide1_section7b_006
														May 16 pt11 G4	4	4_12_3 7b	33	5	24	62	4.8
														May 17-p 12	4	P0_Brn2-488-Tbr1-647-Casp3-594_B4_13_1_slide3_section2b_20x_001	12	1	9	22
														May 17-p 12	4	P0_Brn2-488-Tbr1-647-Casp3-594_B4_13_1_slide3_section2b_20x_002	15	1	7	23
														May 17-p 12	4	P0_Brn2-488-Tbr1-647-Casp3-594_B4_13_1_slide3_section2b_20x_003	5	1	7	13
														May 17-p 12	4	P0_Brn2-488-Tbr1-647-Casp3-594_B4_13_1_slide3_section2b_20x_004	8	3	6	17
														May 17-p 12	4	P0_Brn2-488-Tbr1-647-Casp3-594_B4_13_1_slide3_section2b_20x_005	6	1	2	9
														May 17-p 12	4	total 4-13-1 2b	46	7	31	84	4.42857
														May 17-p 12	4	P0_Brn2-488-Tbr1-647-Casp3-594_B4_13_1_slide3_section5b_20x_001	13	3	6
														May 17-p 12	4	P0_Brn2-488-Tbr1-647-Casp3-594_B4_13_1_slide3_section5b_20x_002	2	4	8
														May 17-p 12	4	P0_Brn2-488-Tbr1-647-Casp3-594_B4_13_1_slide3_section5b_20x_003	4	0	9
														May 17-p 12	4	P0_Brn2-488-Tbr1-647-Casp3-594_B4_13_1_slide3_section5b_20x_004	3	2	11
														May 17-p 12	4	P0_Brn2-488-Tbr1-647-Casp3-594_B4_13_1_slide3_section5b_20x_005	1	0	1
														May 17-p 12	4	total 4-13-1 5b	23	9	35	0	3.88889
														May 25 pt 14	4	P0_Brn2-488-Tbr1-647-Casp3-594_B4_11_3_slide3_section7b_20x_001	3	2		5
														May 25 pt 14	4	P0_Brn2-488-Tbr1-647-Casp3-594_B4_11_3_slide3_section7b_20x_001bis	13	3	10	26
														May 25 pt 14	4	P0_Brn2-488-Tbr1-647-Casp3-594_B4_11_3_slide3_section7b_20x_002	16	3	18	37
														May 25 pt 14	4	P0_Brn2-488-Tbr1-647-Casp3-594_B4_11_3_slide3_section7b_20x_003
														May 25 pt 14	4	P0_Brn2-488-Tbr1-647-Casp3-594_B4_11_3_slide3_section7b_20x_004
														May 25 pt 14	4	P0_Brn2-488-Tbr1-647-Casp3-594_B4_11_3_slide3_section7b_20x_005
														May 25 pt 14	4	total 4-11-3 7b	32	8	28	68	3.5
														May 25 pt 14
														May 25 pt 14	4	P0_Brn2-488-Tbr1-647-Casp3-594_B4_11_3_slide3_section10b_20x_001	4	0	13	17
														May 25 pt 14	4	P0_Brn2-488-Tbr1-647-Casp3-594_B4_11_3_slide3_section10b_20x_002	0	0	0	0
														May 25 pt 14	4	P0_Brn2-488-Tbr1-647-Casp3-594_B4_11_3_slide3_section10b_20x_003	2	5	22	29
														May 25 pt 14	4	P0_Brn2-488-Tbr1-647-Casp3-594_B4_11_3_slide3_section10b_20x_004	1	7	12	20
														May 25 pt 14	4	P0_Brn2-488-Tbr1-647-Casp3-594_B4_11_3_slide3_section10b_20x_005	15	0	13	28
														May 25 pt 14	4	P0_Brn2-488-Tbr1-647-Casp3-594_B4_11_3_slide3_section10b_20x_006	5	3	11	19
														May 25 pt 14	4	total 4-11-3 10b	27	15	71	113	4.73333
														May 25 pt 14
														May 25 pt 14	4	suspicious really rare cleaved casp3 leave as last
														May 25 pt 14	4	P0_Brn2-488-Tbr1-647-Casp3-594_B4_11_4_slide3_section7b_20x_001	0	0	0	0
														May 25 pt 14	4	P0_Brn2-488-Tbr1-647-Casp3-594_B4_11_4_slide3_section7b_20x_002
														May 25 pt 14	4	P0_Brn2-488-Tbr1-647-Casp3-594_B4_11_4_slide3_section7b_20x_003
														May 25 pt 14	4	P0_Brn2-488-Tbr1-647-Casp3-594_B4_11_4_slide3_section7b_20x_004
														May 25 pt 14	4	P0_Brn2-488-Tbr1-647-Casp3-594_B4_11_4_slide3_section7b_20x_005
														May 25 pt 14	4	total 4-11-4 7b
														May 25 pt 14
														May 25 pt 14	4	suspicious really rare cleaved casp3 leave as last
														May 25 pt 14	4	P0_Brn2-488-Tbr1-647-Casp3-594_B4_11_4_slide3_section8b_20x_001	3	0	2
														May 25 pt 14	4	P0_Brn2-488-Tbr1-647-Casp3-594_B4_11_4_slide3_section8b_20x_002
														May 25 pt 14	4	P0_Brn2-488-Tbr1-647-Casp3-594_B4_11_4_slide3_section8b_20x_003
														May 25 pt 14	4	P0_Brn2-488-Tbr1-647-Casp3-594_B4_11_4_slide3_section8b_20x_004
														May 25 pt 14	4	P0_Brn2-488-Tbr1-647-Casp3-594_B4_11_4_slide3_section8b_20x_005
														May 25 pt 14	4	total 4-11-4 8b
														May 25 pt 14
														May 25 pt 14	4	P0_Brn2-488-Tbr1-647-Casp3-594_B4_13_2_slide4_section6b_20x_001	8	0	2	10
														May 25 pt 14	4	P0_Brn2-488-Tbr1-647-Casp3-594_B4_13_2_slide4_section6b_20x_002	3	0	1	4
														May 25 pt 14	4	P0_Brn2-488-Tbr1-647-Casp3-594_B4_13_2_slide4_section6b_20x_003	2	0	4	6
														May 25 pt 14	4	P0_Brn2-488-Tbr1-647-Casp3-594_B4_13_2_slide4_section6b_20x_004	1	1	7	9
														May 25 pt 14	4	P0_Brn2-488-Tbr1-647-Casp3-594_B4_13_2_slide4_section6b_20x_005	0	0	7	7
														May 25 pt 14	4	total 4-13-2 6b	14	1	21	36	21
														May 25 pt 14	4
														May 25 pt 14	4
														May 25 pt 14	4	P0_Brn2-488-Tbr1-647-Casp3-594_B4_13_3_slide2_section7a_20x_001	7	4	13	24
														May 25 pt 14	4	P0_Brn2-488-Tbr1-647-Casp3-594_B4_13_3_slide2_section7a_20x_002	7	5	4	16
														May 25 pt 14	4	P0_Brn2-488-Tbr1-647-Casp3-594_B4_13_3_slide2_section7a_20x_003	2	5	23	30		1 labeled both white and green
														May 25 pt 14	4	P0_Brn2-488-Tbr1-647-Casp3-594_B4_13_3_slide2_section7a_20x_004	10	6	17	33
														May 25 pt 14	4	P0_Brn2-488-Tbr1-647-Casp3-594_B4_13_3_slide2_section7a_20x_005	3	0	3	6
														May 25 pt 14	4	total 4-13- 3 7a	29	20	60	109	3
														May 25 pt 14
														May 25 pt 14
														May 25 pt 14	4	P0_Brn2-488-Tbr1-647-Casp3-594_B4_13_3_slide2_section7b_20x_001	7	2	17	26
														May 25 pt 14	4	P0_Brn2-488-Tbr1-647-Casp3-594_B4_13_3_slide2_section7b_20x_002	3	0	18	21
														May 25 pt 14	4	P0_Brn2-488-Tbr1-647-Casp3-594_B4_13_3_slide2_section7b_20x_003	4	3	9	16
														May 25 pt 14	4	P0_Brn2-488-Tbr1-647-Casp3-594_B4_13_3_slide2_section7b_20x_004	4	0	4	8
														May 25 pt 14	4	total 4-13- 3 7b	18	5	48	71	9.6
														May 26 pt 14	4	P0_Brn2-488-Tbr1-647-Casp3-594_B4_13_2_slide4_section4b_20x_001	6	0	8	14
														May 26 pt 14	4	P0_Brn2-488-Tbr1-647-Casp3-594_B4_13_2_slide4_section4b_20x_002	1	1	3	5
														May 26 pt 14	4	P0_Brn2-488-Tbr1-647-Casp3-594_B4_13_2_slide4_section4b_20x_003	4	1	3	8
														May 26 pt 14	4	P0_Brn2-488-Tbr1-647-Casp3-594_B4_13_2_slide4_section4b_20x_004	1	0	6	7
														May 26 pt 14	4	P0_Brn2-488-Tbr1-647-Casp3-594_B4_13_2_slide4_section4b_20x_005	1	0	4	5
														May 26 pt 14	4	P0_Brn2-488-Tbr1-647-Casp3-594_B4_13_2_slide4_section4b_20x_006	0	0	0	0
														May 26 pt 14	4	total 4-13- 2 4b	13	2	24	39	12
														May 26 pt 14
														May 26 pt 14	4	P0_Brn2-488-Tbr1-647-Casp3-594_B4_13_2_slide4_section5a_20x_001	8	1	3	12
														May 26 pt 14	4	P0_Brn2-488-Tbr1-647-Casp3-594_B4_13_2_slide4_section5a_20x_002	0	0	0	0
														May 26 pt 14	4	P0_Brn2-488-Tbr1-647-Casp3-594_B4_13_2_slide4_section5a_20x_003	1	0	0	1
														May 26 pt 14	4	P0_Brn2-488-Tbr1-647-Casp3-594_B4_13_2_slide4_section5a_20x_004	0	0	1	1
														May 26 pt 14	4	P0_Brn2-488-Tbr1-647-Casp3-594_B4_13_2_slide4_section5a_20x_005	0	0	5	5
														May 26 pt 14	4	total 4-13- 2 5a	9	1	9	19	9

[truncated: 2 more sheets: S.Figure 4, S.Figure 5]
